# Supplementary material for: Has the green total factor productivity increased in the early stage of the establishment of smart city
Source: PLoS One. 2025 May 22;20(5):e0322922. doi: 10.1371/journal.pone.0322922 (PMC12097604; doi:10.1371/journal.pone.0322922)
Supplement: S1 Data — Raw data used in this paper. (XLSX) [file pone.0322922.s001.xlsx]

## Sheet: Sheet1
year	Grenov1	Grenov2	Grenov3	Lev	Size	Top1	tobinQ	ROE	Caratio	Age
2000	4.9374	5.62225e+09	0.472516	6.30972e+06	1.58147e+08	2.56495	0.0573611	0.0221745	0.02245	2.10324
2001	6.6153	6.48291e+09	0.517797	6.30972e+06	2.53026e+08	2.63906	0.0573611	0.0242663	0.0225924	2.10324
2002	5.8003	8.21582e+09	0.582944	6.30975e+06	2.73124e+08	2.70805	0.0573613	0.0245473	0.0228293	2.10325
2003	6.4536	1.0561e+10	0.549243	1.39585e+07	3.6226e+08	2.77259	0.126895	0.0266594	0.0230804	4.65283
2004	6.0858	1.55344e+10	0.594163	2.27363e+07	3.64015e+08	2.83321	0.206693	0.0269629	0.0234663	7.57876
2005	5.2172	2.19924e+10	0.609809	3.72269e+07	5.19869e+08	2.89037	0.338426	0.0282794	0.023814	12.409
2006	5.0399	4.85079e+10	0.649418	4.3699e+07	8.51963e+08	2.94444	0.397264	0.0294999	0.024605	14.5663
2007	4.7047	1.00094e+11	0.661125	6.87201e+07	1.44199e+09	2.99573	0.624728	0.02995	0.0253294	22.9067
2008	3.866	1.19237e+11	0.674441	1.09952e+08	1.5308e+09	3.04452	0.999565	0.0347381	0.0255044	36.6507
2009	5.1216	1.37609e+11	0.670017	1.09952e+08	1.76377e+09	3.09104	0.999565	0.0359169	0.0256477	36.6507
2010	4.5968	2.15638e+11	0.746861	1.09952e+08	1.84637e+09	3.13549	0.999565	0.0364076	0.0260969	36.6507
2011	3.9862	2.96208e+11	0.770997	1.09952e+08	2.57821e+09	3.17805	0.999565	0.0364999	0.0264143	36.6507
2012	3.0778	3.78802e+11	0.783163	1.09956e+08	2.78031e+09	3.21888	0.999596	0.0373441	0.0266603	36.6518
2013	3.56808	4.79205e+11	0.77997	1.1015e+08	3.00284e+09	3.2581	1.00136	0.0417972	0.0268954	36.7166
2014	3.19872	5.08409e+11	0.772046	1.10375e+08	3.90262e+09	3.29584	1.00341	0.0474768	0.0269546	36.7917
2015	3.06384	6.11296e+11	0.777015	110516123	4.74525e+09	3.3322	1.00469	0.0477338	0.0271388	36.8387
2016	3.0432	8.30674e+11	0.805367	1.10392e+08	6.80056e+09	3.3673	1.00356	0.0492354	0.0274455	36.7972
2017	3.0276	1.16535e+12	0.839813	1.10392e+08	8.86571e+09	3.4012	1.00356	0.0496463	0.027784	36.7972
2018	4.6856	1.52858e+12	0.845856	1.10392e+08	1.02881e+10	3.43399	1.00356	0.055314	0.0280554	36.7972
2019	4.3852	1.72993e+12	0.843589	1.13021e+08	1.03408e+10	3.46574	1.02747	0.0567801	0.0281791	37.6738
2020	4.2732	1.86918e+12	0.812835	1.16177e+08	1.10184e+10	3.49651	1.05616	0.0613064	0.0282565	38.7258
2001	4.953	2.22009e+08	0.460723	839767	1.45944e+07	2.77259	0.00763424	0.0510239	0.0192182	0.279922
2002	3.837	2.63615e+08	0.529541	839767	1.48773e+07	2.83321	0.00763424	0.0620863	0.01939	0.279922
2003	3.3936	2.37875e+08	0.46014	839767	1.67781e+07	2.89037	0.00763424	0.0949987	0.0192873	0.279922
2004	3.3621	2.1427e+08	0.427696	839767	1.70533e+07	2.94444	0.00763424	0.107336	0.0191827	0.279922
2005	3.6828	1.55869e+08	0.358844	839767	1.74171e+07	2.99573	0.00763424	0.152139	0.0188645	0.279922
2011	3.1161	1.96307e+08	0.294935	839767	1.83258e+07	3.2581	0.00763424	0.175151	0.0190952	0.279922
2012	3.32	1.92914e+08	0.232528	839767	1.87191e+07	3.29584	0.00763424	0.181052	0.0190778	0.279922
2013	3.26	2.42152e+08	0.403239	839767	1.89933e+07	3.3322	0.00763424	0.182988	0.0193051	0.279922
2014	5.046	3.38283e+08	0.534754	839767	1.98078e+07	3.3673	0.00763424	0.20837	0.0196394	0.279922
2015	4.6856	3.98674e+08	0.590402	839767	2.04685e+07	3.4012	0.00763424	0.211027	0.0198037	0.279922
2016	4.3852	2.23716e+08	0.203456	839767	2.52252e+07	3.43399	0.00763424	0.230518	0.0192259	0.279922
2017	4.2732	2.68844e+08	0.315247	839767	2.52598e+07	3.46574	0.00763424	0.249945	0.0194096	0.279922
2018	7.9248	3.51177e+08	0.477966	839767	2.6681e+07	3.49651	0.00763424	0.254931	0.0196768	0.279922
2019	5.116	1.49449e+09	0.0602434	1.65053e+06	2.73283e+07	3.52636	0.0150048	0.33022	0.0211251	0.550175
2020	4.833	1.56356e+09	0.0682637	1.65053e+06	3.65009e+07	3.55535	0.0150048	0.594702	0.0211702	0.550175
2000	4.902	2.02067e+09	0.58385	5.69819e+06	3.04736e+07	2.3979	0.0518018	0.152341	0.0214267	1.8994
2001	6.075	1.92432e+09	0.432965	7.08661e+06	3.38788e+07	2.48491	0.0644238	0.173524	0.0213778	2.3622
2002	7.188	1.82055e+09	0.463339	7.08661e+06	3.71903e+07	2.56495	0.0644238	0.178732	0.0213224	2.3622
2008	5.005	1.38903e+09	0.458645	9.14334e+06	3.90085e+07	2.94444	0.0831212	0.192108	0.0210519	3.04778
2009	10.582	1.3192e+09	0.467575	9.14334e+06	4.15544e+07	2.99573	0.0831212	0.198412	0.0210003	3.04778
2010	10.933	1.29361e+09	0.47796	9.14334e+06	4.16662e+07	3.04452	0.0831212	0.222055	0.0209807	3.04778
2011	15.08	1.26059e+09	0.476484	9.14334e+06	4.31299e+07	3.09104	0.0831212	0.295517	0.0209548	3.04778
2012	17.238	1.3197e+09	0.483142	9.14334e+06	4.80187e+07	3.13549	0.0831212	0.419088	0.0210007	3.04778
2013	17.721	1.18865e+09	0.474831	9.14334e+06	5.09654e+07	3.17805	0.0831212	0.441672	0.0208961	3.04778
2014	17.974	1.36666e+09	0.509964	9.14334e+06	5.67414e+07	3.21888	0.0831212	0.585353	0.0210356	3.04778
2015	22.275	2.19401e+09	0.44704	1.05854e+07	6.07719e+07	3.2581	0.0962306	0.61903	0.021509	3.52846
2016	21.564	2.52724e+09	0.463708	1.05854e+07	8.43639e+07	3.29584	0.0962306	0.650743	0.0216504	3.52846
2017	26.181	2.9121e+09	0.517747	1.05854e+07	8.73669e+07	3.3322	0.0962306	0.674481	0.0217921	3.52846
2018	23.058	3.12142e+09	0.49404	1.05854e+07	9.257e+07	3.3673	0.0962306	0.73912	0.0218616	3.52846
2019	14.468	3.03184e+09	0.425337	1.05854e+07	9.87692e+07	3.4012	0.0962306	1.17996	0.0218324	3.52846
2020	14.648	2.46838e+09	0.460089	1.05854e+07	1.05341e+08	3.43399	0.0962306	1.59013	0.0216268	3.52846
2000	12.111	3.78781e+09	0.666313	2.53592e+06	6.23007e+07	2.48491	0.0230538	0.0156416	0.0220551	0.845305
2001	14.019	4.21894e+09	0.684009	2.53592e+06	6.24616e+07	2.56495	0.0230538	0.0176868	0.0221628	0.845305
2002	15.258	4.49088e+09	0.690935	2.53592e+06	6.39133e+07	2.63906	0.0230538	0.0202522	0.0222253	0.845305
2003	15.462	3.96824e+09	0.727631	2.53592e+06	6.45314e+07	2.70805	0.0230538	0.0204855	0.0221016	0.845305
2004	15.588	4.02054e+09	0.718999	2.53592e+06	6.4633e+07	2.77259	0.0230538	0.0274456	0.0221147	0.845305
2005	15.768	2.55307e+09	0.557579	2.53592e+06	6.88072e+07	2.83321	0.0230538	0.0285315	0.0216606	0.845305
2006	16.23	2.91893e+09	0.545582	2.53592e+06	6.9506e+07	2.89037	0.0230538	0.0297195	0.0217945	0.845305
2007	17.037	5.56843e+09	0.677418	2.53592e+06	7.21211e+07	2.94444	0.0230538	0.033777	0.0224404	0.845305
2008	17.094	5.92144e+09	0.716675	5.07183e+06	7.3876e+07	2.99573	0.0461076	0.0362467	0.0225018	1.69061
2009	17.979	7.27203e+09	0.698577	5.07183e+06	7.53035e+07	3.04452	0.0461076	0.0371345	0.0227073	1.69061
2010	18.39	8.5683e+09	0.701421	7.60775e+06	8.72316e+07	3.09104	0.0691614	0.0436241	0.0228713	2.53592
2011	18.474	8.32197e+09	0.652855	9.89007e+06	1.0727e+08	3.13549	0.0899098	0.0530739	0.0228422	3.29669
2012	15.6925	9.34343e+09	0.620165	1.28571e+07	1.15998e+08	3.17805	0.116883	0.0615794	0.0229579	4.2857
2013	15.905	9.96816e+09	0.579972	1.35e+07	1.28025e+08	3.21888	0.122727	0.0631581	0.0230227	4.49998
2014	16.1225	1.17532e+10	0.64142	1.35e+07	1.31144e+08	3.2581	0.122727	0.0695328	0.0231874	4.49998
2015	16.2275	1.27035e+10	0.646151	1.35e+07	1.33313e+08	3.29584	0.122727	0.0726619	0.0232651	4.49998
2016	17.0275	1.31704e+10	0.610499	1.35e+07	1.38561e+08	3.3322	0.122727	0.0735359	0.0233012	4.49998
2017	17.27	1.31399e+10	0.565648	1.35e+07	1.45709e+08	3.3673	0.122727	0.0776294	0.0232989	4.49998
2018	17.4775	1.35367e+10	0.528236	1.35e+07	1.51576e+08	3.4012	0.122727	0.0845784	0.0233287	4.49998
2019	17.87	1.57453e+10	0.544612	1.35e+07	1.71203e+08	3.43399	0.122727	0.091462	0.0234798	4.49998
2020	15.212	1.54348e+10	0.492185	1.35e+07	2.19179e+08	3.46574	0.122727	0.110301	0.0234599	4.49998
2000	15.566	9.51889e+08	0.855058	1.43594e+06	2.2193e+07	2.56495	0.013054	0.104137	0.020674	0.478646
2002	15.676	1.15092e+09	0.773324	1.43594e+06	2.59332e+07	2.70805	0.013054	0.124254	0.0208638	0.478646
2003	15.908	1.11768e+09	0.763461	1.43594e+06	2.91106e+07	2.77259	0.013054	0.150384	0.0208345	0.478646
2004	16.206	1.04842e+09	0.909256	1.43594e+06	3.48326e+07	2.83321	0.013054	0.208957	0.0207705	0.478646
2005	16.378	8.54288e+08	0.872991	1.43594e+06	3.61486e+07	2.89037	0.013054	0.223239	0.0205658	0.478646
2006	16.382	8.05878e+08	0.978745	1.84965e+06	3.9161e+07	2.94444	0.016815	0.244401	0.0205074	0.616551
2012	16.548	7.8968e+08	0.624158	2.30965e+06	4.35619e+07	3.21888	0.0209969	0.374853	0.0204871	0.769885
2013	17.116	6.57512e+08	0.462754	2.30965e+06	4.42232e+07	3.2581	0.0209969	0.39572	0.020304	0.769885
2014	17.124	6.80925e+08	0.474294	2.30965e+06	4.47897e+07	3.29584	0.0209969	0.491579	0.020339	0.769885
2015	17.558	4.80365e+08	0.223847	2.30965e+06	4.70198e+07	3.3322	0.0209969	0.572786	0.0199901	0.769885
2016	17.932	5.14368e+08	0.149962	2.30965e+06	4.94346e+07	3.3673	0.0209969	0.61715	0.0200584	0.769885
2017	13.455	4.42676e+08	0.118029	3.46448e+06	5.55573e+07	3.4012	0.0314953	0.685862	0.0199083	1.15483
2018	13.509	5.4471e+08	0.643431	3.46448e+06	7.26247e+07	3.43399	0.0314953	0.911831	0.0201158	1.15483
2019	13.539	5.33693e+08	0.601261	3.46448e+06	7.77134e+07	3.46574	0.0314953	1.27211	0.0200953	1.15483
2020	13.554	3.64394e+08	0.813932	3.46448e+06	8.2768e+07	3.49651	0.0314953	1.58707	0.0197137	1.15483
2000	13.6065	290828409	0.572953	736532	232401620	2.48491	0.00669575	0.0226248	0.0194882	0.245511
2001	13.635	1.07597e+08	1.32141	736532	4.25051e+06	2.56495	0.00669575	0.125448	0.0184939	0.245511
2005	13.683	9.06394e+07	0.249367	736532	5.03177e+06	2.83321	0.00669575	0.136936	0.0183224	0.245511
2006	13.968	7.68381e+07	0.069084	736532	7.32529e+07	2.89037	0.00669575	0.140752	0.0181572	0.245511
2013	14.031	6.26626e+08	0.100605	3.03602e+06	8.40328e+07	3.21888	0.0276001	0.184954	0.0202559	1.01201
2014	14.307	6.74028e+08	0.112276	3.03602e+06	9.5534e+07	3.2581	0.0276001	0.199996	0.0203288	1.01201
2015	14.3295	3.58935e+09	0.189809	2.40943e+07	3.06046e+08	3.29584	0.219039	0.207211	0.0220012	8.03144
2016	14.3325	8.19266e+09	0.246583	2.80908e+07	3.54652e+08	3.3322	0.255371	0.236315	0.0228265	9.36359
2017	14.556	1.06783e+10	0.326949	2.8179e+07	3.61015e+08	3.3673	0.256173	0.276017	0.0230915	9.39299
2018	14.5905	1.04664e+10	0.29251	2.7808e+07	3.88729e+08	3.4012	0.2528	0.311002	0.0230714	9.26932
2019	14.652	1.20445e+10	0.370962	2.7808e+07	4.40952e+08	3.43399	0.2528	0.410424	0.0232119	9.26932
2020	14.721	1.28283e+10	0.480167	2.7808e+07	4.66177e+08	3.46574	0.2528	3.00233	0.0232749	9.26932
2000	14.73	4.66423e+09	0.700563	9.5881e+06	8.78036e+07	2.3979	0.0871645	0.0606866	0.0222632	3.19603
2001	14.919	4.04621e+09	0.678623	9.5881e+06	1.07198e+08	2.48491	0.0871645	0.0626379	0.022121	3.19603
2002	14.9205	4.11044e+09	0.691098	9.5881e+06	1.306e+08	2.56495	0.0871645	0.0729971	0.0221368	3.19603
2003	15.2235	4.26121e+09	0.692499	9.5881e+06	1.3241e+08	2.63906	0.0871645	0.0763226	0.0221728	3.19603
2004	15.303	4.96988e+09	0.663205	9.5881e+06	1.98056e+08	2.70805	0.0871645	0.0764901	0.0223267	3.19603
2005	15.531	4.88813e+09	0.649825	9.5881e+06	2.03896e+08	2.77259	0.0871645	0.0818405	0.0223101	3.19603
2006	15.66	5.51102e+09	0.646419	9.5881e+06	2.11125e+08	2.83321	0.0871645	0.0845903	0.02243	3.19603
2007	15.789	5.8393e+09	0.591281	9.5881e+06	2.2115e+08	2.89037	0.0871645	0.0862047	0.0224879	3.19603
2008	15.909	6.08379e+09	0.589999	1.03881e+07	2.50076e+08	2.94444	0.0944373	0.0963839	0.0225289	3.4627
2009	16.0575	7.50201e+09	0.602092	1.09075e+07	2.58942e+08	2.99573	0.0991591	0.0980756	0.0227384	3.63584
2010	16.113	1.00246e+10	0.62953	1.09075e+07	3.15487e+08	3.04452	0.0991591	0.10311	0.0230283	3.63584
2011	16.176	1.17856e+10	0.650402	1.09075e+07	4.20772e+08	3.09104	0.0991591	0.103504	0.0231901	3.63584
2012	16.2	1.31713e+10	0.643669	1.09075e+07	4.44558e+08	3.13549	0.0991591	0.107344	0.0233013	3.63584
2013	16.275	1.36118e+10	0.628798	1.25436e+07	4.91279e+08	3.17805	0.114033	0.116168	0.0233342	4.18121
2014	16.3965	1.47255e+10	0.628934	1.50524e+07	5.17072e+08	3.21888	0.13684	0.122069	0.0234128	5.01745
2015	16.548	1.81139e+10	0.638202	1.59211e+07	5.22268e+08	3.2581	0.144737	0.124445	0.0236199	5.30702
2016	16.575	2.16229e+10	0.623791	2.14934e+07	7.25127e+08	3.29584	0.195395	0.131152	0.023797	7.16448
2017	16.581	2.71095e+10	0.633121	2.14934e+07	7.33837e+08	3.3322	0.195395	0.132893	0.0240231	7.16448
2018	16.584	2.98498e+10	0.649896	2.14934e+07	7.44843e+08	3.3673	0.195395	0.155884	0.0241194	7.16448
2019	16.602	3.02098e+10	0.645559	2.57921e+07	8.0855e+08	3.4012	0.234474	0.168152	0.0241314	8.59738
2020	16.6215	3.18566e+10	0.584217	2.57921e+07	9.2115e+08	3.43399	0.234474	0.172299	0.0241845	8.59738
2001	16.635	2.94234e+08	0.436982	1.47017e+06	8.55997e+06	2.63906	0.0133652	0.0415369	0.0194999	0.490058
2002	16.68	6.49944e+08	0.522747	1.47017e+06	1.06013e+07	2.70805	0.0133652	0.0640436	0.0202924	0.490058
2003	16.785	8.66781e+08	0.602121	1.47017e+06	3.18781e+07	2.77259	0.0133652	0.0648751	0.0205803	0.490058
2004	16.875	8.62143e+08	0.598615	1.47017e+06	4.59224e+07	2.83321	0.0133652	0.0855451	0.0205749	0.490058
2005	16.9095	3.53452e+08	0.791249	1.47017e+06	5.90536e+07	2.89037	0.0133652	0.111452	0.0196833	0.490058
2013	16.95	1.02779e+09	0.358152	5.8807e+06	6.17876e+07	3.2581	0.0534609	0.137491	0.0207507	1.96023
2014	17.172	8.04218e+08	0.314128	5.8807e+06	7.21642e+07	3.29584	0.0534609	0.162958	0.0205054	1.96023
2015	17.3955	5.16218e+09	0.579577	8.19855e+06	8.18991e+07	3.3322	0.0745322	0.165885	0.0223646	2.73285
2016	17.4855	4.85329e+09	0.544721	8.19855e+06	9.13794e+07	3.3673	0.0745322	0.186915	0.0223029	2.73285
2017	17.5275	3.10515e+09	0.620116	8.19855e+06	1.17418e+08	3.4012	0.0745322	0.268292	0.0218563	2.73285
2018	17.568	3.27328e+09	0.819505	8.19855e+06	1.25722e+08	3.43399	0.0745322	0.394055	0.0219091	2.73285
2020	17.5785	3.54173e+09	0.769527	8.19855e+06	1.41612e+08	3.49651	0.0745322	0.409982	0.0219879	2.73285
2005	17.613	1.79254e+09	0.637241	5.41799e+06	5.63952e+07	3.13549	0.0492545	0.0369011	0.0213069	1.806
2006	17.655	1.64392e+09	0.644801	5.41799e+06	8.68707e+07	3.17805	0.0492545	0.047175	0.0212204	1.806
2007	17.739	1.88526e+09	0.699376	5.41799e+06	9.22929e+07	3.21888	0.0492545	0.0483335	0.0213573	1.806
2009	17.9745	2.83442e+09	0.766335	5.95979e+06	9.26428e+07	3.29584	0.0541799	0.0516587	0.0217651	1.9866
2010	18.0135	2.91328e+09	0.699635	5.95979e+06	9.95286e+07	3.3322	0.0541799	0.0581392	0.0217925	1.9866
2011	18.081	3.49961e+09	0.676791	5.95979e+06	1.0201e+08	3.3673	0.0541799	0.0589269	0.0219759	1.9866
2012	18.117	3.95071e+09	0.619304	5.95979e+06	1.02852e+08	3.4012	0.0541799	0.0655226	0.0220972	1.9866
2013	18.117	3.87325e+09	0.534334	5.95979e+06	1.02968e+08	3.43399	0.0541799	0.0677252	0.0220774	1.9866
2014	14.5104	3.88329e+09	0.465632	5.95979e+06	1.03916e+08	3.46574	0.0541799	0.0819235	0.0220799	1.9866
2015	14.5488	4.37976e+09	0.520347	5.95979e+06	1.09662e+08	3.49651	0.0541799	0.0932794	0.0222003	1.9866
2016	14.6136	6.65436e+09	0.637636	5.95979e+06	1.09681e+08	3.52636	0.0541799	0.0955693	0.0226185	1.9866
2017	14.6376	5.39333e+09	0.458117	5.95979e+06	1.2588e+08	3.55535	0.0541799	0.120669	0.0224084	1.9866
2018	14.6472	5.8202e+09	0.425931	5.95979e+06	1.37029e+08	3.58352	0.0541799	0.130652	0.0224846	1.9866
2019	14.6748	1.07725e+10	0.696768	5.95979e+06	2.04655e+08	3.61092	0.0541799	0.180784	0.0231003	1.9866
2020	14.7396	1.22074e+10	0.690259	5.95979e+06	2.38625e+08	3.63759	0.0541799	0.260885	0.0232253	1.9866
2000	14.7456	2.82484e+09	0.330891	6.76975e+06	82515556	2.83321	0.0615432	0.0438456	0.0217617	2.25658
2001	14.7852	2698960790	0.30314	6.76975e+06	115605246	2.89037	0.0615432	0.0521967	0.0217161	2.25658
2002	14.8704	2985326851	0.335463	6.76975e+06	117210055	2.94444	0.0615432	0.0575429	0.021817	2.25658
2003	14.97	3516065351	0.373424	6.76975e+06	120157791	2.99573	0.0615432	0.0625022	0.0219806	2.25658
2004	14.988	4740610244	0.481675	6.76975e+06	122980930	3.04452	0.0615432	0.0689178	0.0222794	2.25658
2005	15.0108	5523323511	0.508313	1.01546e+07	1.35171e+08	3.09104	0.0923148	0.0697282	0.0224322	3.38488
2006	15.0936	6772237421	0.565768	1.01546e+07	220946838	3.13549	0.0923148	0.0718389	0.0226361	3.38488
2007	15.2208	8452981947	0.493006	1.18796e+07	292019143	3.17805	0.107997	0.0740195	0.0228578	3.95988
2008	15.2532	10376061066	0.536142	1.2371e+07	332446210	3.21888	0.112464	0.0748567	0.0230628	4.12368
2009	15.3816	10913350017	0.485852	1.22374e+07	419964357	3.2581	0.111249	0.0753335	0.0231133	4.07913
2010	15.4764	12469619167	0.457945	2.07672e+07	526909538	3.29584	0.188793	0.0777948	0.0232466	6.9224
2011	15.4872	15281391077	0.521906	2.07584e+07	556316614	3.3322	0.188712	0.0795523	0.0234499	6.91946
2012	15.5196	14335809746	0.493004	2.07534e+07	597772089	3.3673	0.188667	0.0845019	0.023386	6.91779
2013	15.5316	15078866777	0.442868	2.07534e+07	602590650	3.4012	0.188667	0.0848565	0.0234366	6.91779
2014	15.5712	15284388305	0.442985	2.07534e+07	612195034	3.43399	0.188667	0.0854225	0.0234501	6.91779
2015	15.588	15657180160	0.511696	2.07534e+07	666976561	3.46574	0.188667	0.0868036	0.0234742	6.91779
2016	15.618	17146815630	0.525907	2.07534e+07	671321260	3.49651	0.188667	0.0869331	0.0235651	6.91779
2017	15.6588	19535002368	0.55057	2.48415e+07	672697939	3.52636	0.225832	0.0905273	0.0236955	8.28049
2018	15.7152	19114234184	0.505634	2.86328e+07	731215251	3.55535	0.260298	0.111057	0.0236737	9.54426
2019	15.75	18201235959	0.457957	3.10692e+07	766589059	3.58352	0.282447	0.118137	0.0236248	10.3564
2020	15.8232	17882914898	0.406367	3.07069e+07	919329772	3.61092	0.279154	0.121074	0.0236071	10.2356
2002	15.8712	6.94514e+08	0.668176	896468	1.60353e+07	2.3979	0.0081497	0.0337023	0.0203587	0.298822
2003	15.8772	8.59962e+08	0.697302	896468	2.75071e+07	2.48491	0.0081497	0.0622688	0.0205724	0.298822
2004	15.93	1.16716e+09	0.750282	896468	3.08425e+07	2.56495	0.0081497	0.0825104	0.0208778	0.298822
2005	15.942	1.00155e+09	0.648903	896468	4.64442e+07	2.63906	0.0081497	0.0874778	0.0207248	0.298822
2006	15.96	1.02778e+09	0.632946	1.3447e+06	5.08452e+07	2.70805	0.0122246	0.0930422	0.0207507	0.448234
2007	16.0512	1.10694e+09	0.668238	1.3447e+06	5.12629e+07	2.77259	0.0122246	0.0934078	0.0208249	0.448234
2008	16.1796	1.66722e+09	0.743529	2.01705e+06	5.34493e+07	2.83321	0.0183368	0.105832	0.0212344	0.672351
2009	16.1976	1.74193e+09	0.719721	2.01705e+06	5.43024e+07	2.89037	0.0183368	0.111883	0.0212783	0.672351
2010	16.2264	1.58976e+09	0.647874	2.01705e+06	5.50141e+07	2.94444	0.0183368	0.12184	0.0211868	0.672351
2011	16.2396	1.79731e+09	0.663812	2.01705e+06	5.72538e+07	2.99573	0.0183368	0.143477	0.0213096	0.672351
2012	16.2804	2.0205e+09	0.686526	2.01705e+06	5.74118e+07	3.04452	0.0183368	0.152772	0.0214266	0.672351
2013	16.3176	1.89272e+09	0.649425	2.01705e+06	5.91382e+07	3.09104	0.0183368	0.153103	0.0213613	0.672351
2014	16.344	2.23673e+09	0.676601	2.01705e+06	6.2863e+07	3.13549	0.0183368	0.15447	0.0215283	0.672351
2015	16.3464	2.17051e+09	0.643892	2.01705e+06	6.38292e+07	3.17805	0.0183368	0.158691	0.0214982	0.672351
2016	16.3908	1.87381e+09	0.575952	2.01705e+06	6.60827e+07	3.21888	0.0183368	0.159916	0.0213512	0.672351
2017	16.4016	1.52828e+09	0.476437	2.01705e+06	6.73739e+07	3.2581	0.0183368	0.165223	0.0211474	0.672351
2018	16.4136	1.91725e+09	0.504366	2.01705e+06	6.8673e+07	3.29584	0.0183368	0.165274	0.0213742	0.672351
2019	16.4832	1.97237e+09	0.515342	2.01705e+06	6.8712e+07	3.3322	0.0183368	0.171239	0.0214025	0.672351
2020	16.5636	2.43369e+09	0.608096	2.01705e+06	7.81908e+07	3.3673	0.0183368	0.273484	0.0216127	0.672351
2000	15.2141	1.0063e+10	0.615045	6.01986e+06	2.21599e+08	3.04452	0.054726	0.0139158	0.0230321	2.00662
2001	15.2592	7.21174e+09	0.562602	6.01986e+06	2.48113e+08	3.09104	0.054726	0.0155396	0.022699	2.00662
2002	15.2658	7.00597e+09	0.545333	6.01986e+06	2.86426e+08	3.13549	0.054726	0.0203167	0.02267	2.00662
2003	15.2691	9.63738e+09	0.658813	6.01986e+06	2.97938e+08	3.17805	0.054726	0.0232647	0.0229889	2.00662
2004	15.323	9.59785e+09	0.641335	6.01986e+06	3.87486e+08	3.21888	0.054726	0.0245873	0.0229848	2.00662
2005	15.3769	9.12045e+09	0.619856	6.01986e+06	4.18147e+08	3.2581	0.054726	0.0249046	0.0229338	2.00662
2006	15.4099	9.95219e+09	0.64376	6.01986e+06	4.32538e+08	3.29584	0.054726	0.028998	0.0230211	2.00662
2007	15.4539	9.27797e+09	0.591938	6.01986e+06	4.45763e+08	3.3322	0.054726	0.029931	0.0229509	2.00662
2008	15.5804	1.05502e+10	0.617391	1.20397e+07	4.55896e+08	3.3673	0.109452	0.0308534	0.0230794	4.01324
2009	15.5826	1.35681e+10	0.697358	1.20397e+07	5.03917e+08	3.4012	0.109452	0.031558	0.023331	4.01324
2010	15.6189	16466895565	0.743477	1.20397e+07	5.40003e+08	3.43399	0.109452	0.033708	0.0235246	4.01324
2011	15.6915	1.69065e+10	0.749408	1.20397e+07	5.81507e+08	3.46574	0.109452	0.0343614	0.023551	4.01324
2012	15.7069	1.65629e+10	0.743593	1.20397e+07	6.07579e+08	3.49651	0.109452	0.0343838	0.0235304	4.01324
2013	15.807	1.57433e+10	0.728132	1.20397e+07	6.41893e+08	3.52636	0.109452	0.035366	0.0234797	4.01324
2014	15.906	1.67794e+10	0.743884	1.20397e+07	6.55655e+08	3.55535	0.109452	0.0354386	0.0235434	4.01324
2015	15.9335	1.42504e+10	0.784184	2.40795e+07	6.74386e+08	3.58352	0.218904	0.0357542	0.02338	8.02648
2016	15.9467	1.72431e+10	0.807546	2.40795e+07	6.8693e+08	3.61092	0.218904	0.0358565	0.0235707	8.02648
2017	16.0171	2.35587e+10	0.652011	2.40795e+07	6.95731e+08	3.63759	0.218904	0.0378214	0.0238828	8.02648
2018	16.0303	3.29851e+10	0.713465	2.40795e+07	7.77714e+08	3.66356	0.218904	0.0389112	0.0242193	8.02648
2019	16.1271	4.2587e+10	0.766908	2.40795e+07	8.56529e+08	3.68888	0.218904	0.039816	0.0244748	8.02648
2020	16.1975	4.98763e+10	0.78505	2.40795e+07	1.02298e+09	3.71357	0.218904	0.0424453	0.0246328	8.02648
2014	16.2404	5.14896e+07	0.737887	5.51348e+06	5.39157e+06	3.13549	0.0501225	0.0315315	0.0177569	1.83783
2015	16.2712	4.58691e+07	0.708077	5.51348e+06	5.70534e+06	3.17805	0.0501225	0.0401868	0.0176413	1.83783
2016	16.2811	5.40883e+07	0.680489	5.51348e+06	5.74327e+06	3.21888	0.0501225	0.0417721	0.0178061	1.83783
2017	16.3185	7.356e+07	0.743597	5.51348e+06	6.40947e+06	3.2581	0.0501225	0.0552702	0.0181136	1.83783
2018	16.3361	7.3243e+07	0.768162	5.51348e+06	6.62729e+06	3.29584	0.0501225	0.0665292	0.0181093	1.83783
2019	16.3515	6.27336e+07	0.817616	5.51348e+06	1.41089e+07	3.3322	0.0501225	0.0843099	0.0179544	1.83783
2000	16.3834	4.26111e+08	0.320259	1.66708e+06	2.36937e+07	2.19722	0.0151552	0.0229156	0.0198702	0.555692
2001	16.3944	4.00884e+08	0.182292	1.81923e+06	2.65827e+07	2.30259	0.0165385	0.0235708	0.0198092	0.60641
2002	16.3944	4.52697e+08	0.362227	1.81923e+06	3.31337e+07	2.3979	0.0165385	0.0239878	0.0199307	0.60641
2003	16.4835	4.43912e+08	0.460485	1.81923e+06	3.35247e+07	2.48491	0.0165385	0.138315	0.0199111	0.60641
2004	16.5242	4.64298e+08	0.485979	1.81923e+06	3.38487e+07	2.56495	0.0165385	0.149254	0.019956	0.60641
2005	16.5352	4.39107e+08	0.411281	1.81923e+06	3.80282e+07	2.63906	0.0165385	0.170395	0.0199003	0.60641
2006	16.6188	4.69045e+08	0.368205	1.81923e+06	3.87993e+07	2.70805	0.0165385	0.197815	0.0199662	0.60641
2007	16.7354	4.68075e+08	0.215707	1.81923e+06	3.8856e+07	2.77259	0.0165385	0.204618	0.0199641	0.60641
2008	16.764	5.31942e+08	0.279769	1.81923e+06	3.91564e+07	2.83321	0.0165385	0.205541	0.020092	0.60641
2009	16.7651	623356758	0.413914	1.81923e+06	4.10482e+07	2.89037	0.0165385	0.211011	0.0202506	0.60641
2010	16.7882	6.58469e+08	0.433623	1.81923e+06	4.46843e+07	2.94444	0.0165385	0.219257	0.0203054	0.60641
2011	16.8091	1.06196e+09	0.162047	2.509e+06	4.74971e+07	2.99573	0.0228091	0.238053	0.0207834	0.836334
2012	16.8201	1.22299e+09	0.177289	2.509e+06	6.06261e+07	3.04452	0.0228091	0.241095	0.0209246	0.836334
2013	16.83	1.33664e+09	0.243113	2.509e+06	6.35933e+07	3.09104	0.0228091	0.315018	0.0210134	0.836334
2014	16.8586	1.15461e+09	0.139418	3.0108e+06	7.56641e+07	3.13549	0.0273709	0.343582	0.020867	1.0036
2015	16.8652	1.06046e+09	0.0974302	3.0108e+06	76128683	3.17805	0.0273709	0.387245	0.020782	1.0036
2016	16.8685	1.17854e+09	0.109292	4.5162e+06	8.05153e+07	3.21888	0.0410564	0.436016	0.0208875	1.5054
2017	16.8773	1.07039e+09	0.100181	4.96782e+06	8.61207e+07	3.2581	0.045162	0.477289	0.0207913	1.65594
2018	16.8872	6.46895e+09	0.329474	1.15254e+07	2.46544e+08	3.29584	0.104776	0.503891	0.0225903	3.84178
2019	16.9444	6.77507e+09	0.31758	1.15254e+07	2.60693e+08	3.3322	0.104776	0.522732	0.0226365	3.84178
2020	16.9444	7.30938e+09	0.34396	1.15254e+07	2.85083e+08	3.3673	0.104776	0.625124	0.0227124	3.84178
2000	16.9466	4.66967e+08	0.358989	2.83161e+06	1.11219e+07	2.19722	0.0257419	0.0429245	0.0199618	0.943871
2001	16.9895	4.50226e+08	0.354153	2.83161e+06	1.57498e+07	2.30259	0.0257419	0.042943	0.0199253	0.943871
2002	17.0049	4.79017e+08	0.386274	2.83161e+06	1.90704e+07	2.3979	0.0257419	0.0498469	0.0199872	0.943871
2003	17.0159	4.76381e+08	0.419417	2.83161e+06	2.30007e+07	2.48491	0.0257419	0.0498614	0.0199817	0.943871
2009	17.0291	7.5678e+08	0.667058	2.83161e+06	2.97112e+07	2.89037	0.0257419	0.0527111	0.0204446	0.943871
2010	17.0665	7.25894e+08	0.632778	2.83161e+06	3.20036e+07	2.94444	0.0257419	0.0564163	0.0204029	0.943871
2011	17.0775	6.68386e+08	0.58566	2.83161e+06	3.44812e+07	2.99573	0.0257419	0.0584563	0.0203204	0.943871
2012	17.1248	6.81645e+08	0.588963	2.83161e+06	3.76086e+07	3.04452	0.0257419	0.060459	0.02034	0.943871
2013	17.1853	7.31348e+08	0.625809	2.83161e+06	3.80341e+07	3.09104	0.0257419	0.0626023	0.0204104	0.943871
2014	17.1974	1.16274e+09	0.758028	2.83161e+06	3.85152e+07	3.13549	0.0257419	0.06295	0.020874	0.943871
2015	17.3184	1.15499e+09	0.72819	2.83161e+06	3.92003e+07	3.17805	0.0257419	0.0811759	0.0208674	0.943871
2016	17.3338	6.32476e+08	0.494528	2.83161e+06	3.92404e+07	3.21888	0.0257419	0.0854759	0.0202652	0.943871
2017	17.3459	6.29763e+08	0.490804	2.83161e+06	4.26914e+07	3.2581	0.0257419	0.133009	0.0202609	0.943871
2018	17.3844	6.1709e+08	0.475007	2.83161e+06	4.27831e+07	3.29584	0.0257419	0.134222	0.0202405	0.943871
2019	17.4196	6.14164e+08	0.463615	2.83161e+06	4.55689e+07	3.3322	0.0257419	0.147877	0.0202358	0.943871
2020	17.4207	6.2778e+08	0.464384	2.83161e+06	5.02615e+07	3.3673	0.0257419	0.194062	0.0202577	0.943871
2000	17.4273	3.87486e+09	0.398947	7.32932e+06	1.0996e+08	2.07944	0.0666302	0.0083982	0.0220778	2.44311
2001	17.4405	4.64533e+09	0.500332	7.32932e+06	1.15114e+08	2.19722	0.0666302	0.009989	0.0222591	2.44311
2002	17.4889	5.04623e+09	0.547199	7.32932e+06	1.3787e+08	2.30259	0.0666302	0.0111796	0.0223419	2.44311
2003	17.545	4.38878e+09	0.428479	7.32932e+06	1.39319e+08	2.3979	0.0666302	0.0115408	0.0222023	2.44311
2004	17.6517	4.00757e+09	0.335572	7.32932e+06	1.44409e+08	2.48491	0.0666302	0.0146604	0.0221115	2.44311
2005	17.6737	4.27212e+09	0.328799	7.32932e+06	1.64747e+08	2.56495	0.0666302	0.0160305	0.0221754	2.44311
2006	17.7474	3.97973e+09	0.220404	8.79519e+06	1.85116e+08	2.63906	0.0799562	0.0171071	0.0221045	2.93173
2007	17.9509	5.14416e+09	0.322148	8.79519e+06	1.88761e+08	2.70805	0.0799562	0.0186443	0.0223611	2.93173
2008	18.0037	4.33173e+09	0.2002	8.79519e+06	1.96528e+08	2.77259	0.0799562	0.0203263	0.0221892	2.93173
2009	18.04	5.42829e+09	0.271815	8.79519e+06	2.3972e+08	2.83321	0.0799562	0.0208645	0.0224149	2.93173
2010	18.0587	6.66654e+09	0.328237	1.31928e+07	2.42872e+08	2.89037	0.119934	0.0236764	0.0226204	4.39759
2011	18.0664	1.03368e+10	0.582013	1.31928e+07	2.98654e+08	2.94444	0.119934	0.0257474	0.023059	4.39759
2012	18.1203	1.01814e+10	0.59178	1.31928e+07	3.05757e+08	2.99573	0.119934	0.0262156	0.0230438	4.39759
2013	18.1984	1.37266e+10	0.638573	1.47126e+07	3.3425e+08	3.04452	0.133751	0.0266629	0.0233426	4.9042
2014	18.2094	1.44504e+10	0.649905	1.47126e+07	3.56083e+08	3.09104	0.133751	0.0309007	0.023394	4.9042
2015	18.3007	1.43375e+10	0.636919	1.47126e+07	4.0272e+08	3.13549	0.133751	0.0316537	0.0233861	4.9042
2016	18.3282	1.17174e+10	0.547908	1.47126e+07	4.13529e+08	3.17805	0.133751	0.0330371	0.0231843	4.9042
2017	18.4195	1.65995e+10	0.642835	1.47126e+07	4.39039e+08	3.21888	0.133751	0.0332007	0.0235326	4.9042
2018	18.491	1.59968e+10	0.576803	1.47126e+07	4.73768e+08	3.2581	0.133751	0.0358673	0.0234957	4.9042
2019	18.4987	1.84534e+10	0.615132	1.47126e+07	4.97842e+08	3.29584	0.133751	0.0472392	0.0236385	4.9042
2020	18.5119	2.16346e+10	0.629761	1.47126e+07	5.09666e+08	3.3322	0.133751	0.0488498	0.0237976	4.9042
2000	18.5196	2.25234e+09	0.4449	3815170	4.51846e+07	2.07944	0.0346834	0.0639208	0.0215352	1.27172
2001	18.5713	2223564238	0.381297	3815170	58236775	2.19722	0.0346834	0.0675609	0.0215224	1.27172
2002	18.6967	2331627234	0.329107	3815170	70752437	2.30259	0.0346834	0.0676716	0.0215698	1.27172
2003	18.7473	3214220100	0.379385	3815170	92030520	2.3979	0.0346834	0.0683839	0.0218909	1.27172
2004	18.7484	4257118245	0.400362	4959721	106176380	2.48491	0.0450884	0.0722027	0.0221719	1.65324
2005	18.7825	4573762884	0.336324	6.44764e+06	120072008	2.56495	0.0586149	0.0722332	0.0222436	2.14921
2006	18.8144	4589401082	0.334285	6.44764e+06	121789092	2.63906	0.0586149	0.0751435	0.022247	2.14921
2007	18.8639	5457335718	0.423781	6.44764e+06	122597455	2.70805	0.0586149	0.0836595	0.0224202	2.14921
2008	18.8782	5153728048	0.35432	6.44764e+06	130781048	2.77259	0.0586149	0.0860124	0.022363	2.14921
2009	19.0399	5527873569	0.38121	6.44764e+06	135362508	2.83321	0.0586149	0.0863032	0.0224331	2.14921
2010	19.0421	6202184742	0.386159	6.44764e+06	138254928	2.89037	0.0586149	0.0878291	0.0225482	2.14921
2011	19.1202	6540228435	0.372183	6.44764e+06	153432974	2.94444	0.0586149	0.0916071	0.0226012	2.14921
2012	19.2126	6781130450	0.341554	6.44764e+06	1.55757e+08	2.99573	0.0586149	0.0926075	0.0226374	2.14921
2013	19.2313	7.34653e+09	0.35642	6.44764e+06	158186232	3.04452	0.0586149	0.0927945	0.0227175	2.14921
2014	19.2599	6.93582e+09	0.297041	6.44764e+06	1.65246e+08	3.09104	0.0586149	0.0937969	0.02266	2.14921
2015	19.2709	6.91377e+09	0.243639	6.44764e+06	1.74521e+08	3.13549	0.0586149	0.0957813	0.0226568	2.14921
2016	19.2775	6.62048e+09	0.148552	6.44764e+06	1.75645e+08	3.17805	0.0586149	0.104553	0.0226134	2.14921
2017	19.3259	7.97547e+09	0.176595	6.44764e+06	1.77346e+08	3.21888	0.0586149	0.122384	0.0227996	2.14921
2000	19.3413	8.28555e+08	0.649752	1.38756e+06	4.84008e+07	2.83321	0.0126142	0.0366629	0.0205352	0.462521
2001	19.4018	8.28513e+08	0.770463	1.38756e+06	4.9698e+07	2.89037	0.0126142	0.0528453	0.0205351	0.462521
2002	19.4436	7.27183e+08	0.677795	1.38756e+06	5.09202e+07	2.94444	0.0126142	0.0544001	0.0204047	0.462521
2003	19.5536	7.23461e+08	0.665904	1.38756e+06	5.18546e+07	2.99573	0.0126142	0.060465	0.0203996	0.462521
2004	19.5987	7.3771e+08	0.659048	1.38756e+06	5.25182e+07	3.04452	0.0126142	0.0613546	0.0204191	0.462521
2005	19.6053	9.35613e+08	0.743785	1.38756e+06	5.31028e+07	3.09104	0.0126142	0.0625528	0.0206567	0.462521
2006	19.6328	8.84427e+08	0.695779	1.38756e+06	5.42602e+07	3.13549	0.0126142	0.0646318	0.0206005	0.462521
2007	19.723	7.99195e+08	0.626924	1.38756e+06	5.64226e+07	3.17805	0.0126142	0.0652714	0.0204991	0.462521
2008	19.7901	9.74457e+08	0.690112	1.38756e+06	5.66564e+07	3.21888	0.0126142	0.0711071	0.0206974	0.462521
2009	19.8264	1.07522e+09	0.708031	1.38756e+06	5.68962e+07	3.2581	0.0126142	0.0742396	0.0207958	0.462521
2010	19.844	9.38521e+08	0.661815	1.38756e+06	5.99495e+07	3.29584	0.0126142	0.0768871	0.0206598	0.462521
2011	19.9199	1.09357e+09	0.684301	1.38756e+06	6.31758e+07	3.3322	0.0126142	0.0827809	0.0208127	0.462521
2012	19.9364	1.21904e+09	0.665814	1.38756e+06	6.53766e+07	3.3673	0.0126142	0.0841918	0.0209213	0.462521
2013	20.0057	1.34491e+09	0.691395	1.38756e+06	6.7503e+07	3.4012	0.0126142	0.0854082	0.0210196	0.462521
2014	20.0618	1.474e+09	0.711966	1.38756e+06	7.06008e+07	3.43399	0.0126142	0.0989935	0.0211112	0.462521
2015	20.1036	1.56587e+09	0.714821	1.38756e+06	7.43228e+07	3.46574	0.0126142	0.106103	0.0211717	0.462521
2016	20.1344	1.51397e+09	0.699066	1.38756e+06	7.94021e+07	3.49651	0.0126142	0.121208	0.021138	0.462521
2017	20.1388	1.95162e+09	0.754666	1.38756e+06	8.08924e+07	3.52636	0.0126142	0.145399	0.0213919	0.462521
2018	20.2246	2.32049e+09	0.781529	1.38756e+06	8.73746e+07	3.55535	0.0126142	0.161464	0.021565	0.462521
2019	20.2609	2.5194e+09	0.767842	1.38756e+06	8.76564e+07	3.58352	0.0126142	0.18843	0.0216473	0.462521
2020	20.2851	2.32808e+09	0.739688	1.38756e+06	9.67351e+07	3.61092	0.0126142	0.362698	0.0215683	0.462521
2006	20.328	8.30866e+08	0.772268	2202816	3.28819e+07	2.63906	0.0200256	0.0464671	0.020538	0.734272
2007	20.3423	8.35575e+08	0.754521	2202816	3.67353e+07	2.70805	0.0200256	0.0521995	0.0205436	0.734272
2008	20.3731	6.14544e+08	0.695731	2202816	3.99842e+07	2.77259	0.0200256	0.0764671	0.0202364	0.734272
2009	20.4116	6.11487e+08	0.680975	2202816	4.24468e+07	2.83321	0.0200256	0.0816674	0.0202314	0.734272
2010	20.4116	5.99556e+08	0.666757	2202816	4.35093e+07	2.89037	0.0200256	0.0908677	0.0202117	0.734272
2011	20.4292	5.70693e+08	0.647128	2202816	4.36683e+07	2.94444	0.0200256	0.093571	0.0201624	0.734272
2012	20.4589	644911292	0.688234	2202816	4.4228e+07	2.99573	0.0200256	0.0942093	0.0202846	0.734272
2013	20.5018	7.00998e+08	0.709393	2202816	4.42314e+07	3.04452	0.0200256	0.105793	0.020368	0.734272
2014	20.5755	8.06325e+08	0.749071	2202816	4.46482e+07	3.09104	0.0200256	0.106777	0.020508	0.734272
2015	20.5942	1.16867e+09	0.248214	2972816	4.54357e+07	3.13549	0.0270256	0.108261	0.0208791	0.990939
2016	20.6833	1.189e+09	0.235883	2972816	4.62157e+07	3.17805	0.0270256	0.108272	0.0208964	0.990939
2017	20.7053	1.40331e+09	0.28881	2972816	5.0518e+07	3.21888	0.0270256	0.110712	0.0210621	0.990939
2018	20.7317	1658295531	0.337101	2972816	5.17316e+07	3.2581	0.0270256	0.116757	0.0212291	0.990939
2019	20.7339	1.64578e+09	0.186276	4.31058e+06	5.20953e+07	3.29584	0.0391871	0.119622	0.0212215	1.43686
2020	20.7955	1.70844e+09	0.189527	4.31058e+06	5.26794e+07	3.3322	0.0391871	0.130911	0.0212588	1.43686
2000	20.8439	7.81983e+08	0.230114	2.49318e+06	35616702	2.07944	0.0226653	0.0600278	0.0204773	0.83106
2001	20.8615	725845783	0.1804	2.49318e+06	36521122	2.19722	0.0226653	0.0604602	0.0204028	0.83106
2002	20.8824	566681393	0.0875176	2.49318e+06	40800580	2.30259	0.0226653	0.0626393	0.0201553	0.83106
2003	20.9814	572847496	0.0874891	2.49318e+06	4.09502e+07	2.3979	0.0226653	0.0635885	0.0201661	0.83106
2004	20.9847	627537297	0.163873	2.49318e+06	5.00577e+07	2.48491	0.0226653	0.0639574	0.0202573	0.83106
2005	21.0144	6.21276e+08	0.129414	2.49318e+06	6.03817e+07	2.56495	0.0226653	0.064451	0.0202473	0.83106
2006	21.1013	7.71947e+08	0.26133	2.49318e+06	8.22293e+07	2.63906	0.0226653	0.0649585	0.0204644	0.83106
2007	21.1068	1.0455e+09	0.37772	2.49318e+06	9.89567e+07	2.70805	0.0226653	0.0672289	0.0207678	0.83106
2008	21.1134	1.44119e+09	0.528519	2.49318e+06	1.0956e+08	2.77259	0.0226653	0.0717445	0.0210887	0.83106
2009	21.1365	1.52394e+09	0.517553	2.49318e+06	110658913	2.83321	0.0226653	0.0766608	0.0211446	0.83106
2010	21.1585	2.43654e+09	0.471559	2.80548e+06	1.45677e+08	2.89037	0.0255044	0.0818066	0.0216138	0.935162
2011	21.1695	2.89578e+09	0.518694	3.92768e+06	1.86296e+08	2.94444	0.0357062	0.0885407	0.0217865	1.30923
2012	21.2377	3.32676e+09	0.564416	3.92768e+06	1.93405e+08	2.99573	0.0357062	0.0910864	0.0219253	1.30923
2013	21.2751	3.5587e+09	0.56759	3.92768e+06	1.96333e+08	3.04452	0.0357062	0.102114	0.0219927	1.30923
2014	21.3191	3.65778e+09	0.552603	3.92768e+06	1.98078e+08	3.09104	0.0357062	0.123926	0.0220201	1.30923
2015	21.3224	4.24667e+09	0.457733	4.38745e+06	2.01274e+08	3.13549	0.0398859	0.128004	0.0221694	1.46248
2016	21.4313	4.0049e+09	0.406989	4.38745e+06	2.08452e+08	3.17805	0.0398859	0.14658	0.0221108	1.46248
2017	21.4412	3.57979e+09	0.310582	4.38745e+06	2.19163e+08	3.21888	0.0398859	0.16184	0.0219986	1.46248
2018	21.4599	3.59969e+09	0.286011	4.38745e+06	2.40043e+08	3.2581	0.0398859	0.166146	0.0220041	1.46248
2019	21.5182	3.76092e+09	0.294179	4.42969e+06	2.4062e+08	3.29584	0.0402699	0.178846	0.0220479	1.47656
2020	21.5501	4.01871e+09	0.303269	4.28092e+06	2.56559e+08	3.3322	0.0389174	0.536551	0.0221142	1.42697
2000	21.5512	7.54431e+09	0.42321	1.00208e+07	3.53866e+07	2.07944	0.0910981	0.00924272	0.0227441	3.34026
2001	21.5633	7.76486e+09	0.404237	1.00208e+07	8.29753e+07	2.19722	0.0910981	0.0178296	0.0227729	3.34026
2002	21.571	7.99443e+09	0.323409	1.2025e+07	8.83216e+07	2.30259	0.109318	0.0183826	0.022802	4.00832
2003	21.5875	8.89425e+09	0.261103	1.2025e+07	1.23827e+08	2.3979	0.109318	0.0208716	0.0229087	4.00832
2004	21.604	1.12177e+10	0.350574	1.2025e+07	1.25049e+08	2.48491	0.109318	0.0214024	0.0231408	4.00832
2005	21.6128	1.10612e+10	0.283939	1.2025e+07	1.44189e+08	2.56495	0.109318	0.0315715	0.0231267	4.00832
2006	21.6227	1.12408e+10	0.271202	1.2025e+07	1.96795e+08	2.63906	0.109318	0.0317547	0.0231428	4.00832
2007	21.648	2.45182e+10	0.438178	2.2025e+07	3.31094e+08	2.70805	0.200227	0.0319692	0.0239227	7.34165
2008	21.6953	2.93849e+10	0.534477	2.2025e+07	3.59558e+08	2.77259	0.200227	0.0338303	0.0241037	7.34165
2009	21.7052	3.02498e+10	0.481501	2.2025e+07	3.60053e+08	2.83321	0.200227	0.0357936	0.0241328	7.34165
2010	21.7734	2.907e+10	0.435322	2.2025e+07	4.46156e+08	2.89037	0.200227	0.0359508	0.024093	7.34165
2011	21.7778	3.15091e+10	0.462982	2.64299e+07	4.56855e+08	2.94444	0.240272	0.0380903	0.0241735	8.80998
2012	21.802	3.23592e+10	0.457686	2.64299e+07	4.88641e+08	2.99573	0.240272	0.0401856	0.0242002	8.80998
2013	21.8218	3.33935e+10	0.435835	2.64299e+07	5.02563e+08	3.04452	0.240272	0.0421714	0.0242316	8.80998
2014	21.9263	3.84414e+10	0.470503	2.64299e+07	5.4427e+08	3.09104	0.240272	0.0440676	0.0243724	8.80998
2015	21.9307	5.80674e+10	0.571741	3.96449e+07	6.16853e+08	3.13549	0.360408	0.0476451	0.0247849	13.215
2016	21.945	6.08622e+10	0.592068	3.96449e+07	6.40863e+08	3.17805	0.360408	0.0508551	0.0248319	13.215
2017	22.022	7.72309e+10	0.679887	3.96449e+07	7.81326e+08	3.21888	0.360408	0.0545014	0.0250701	13.215
2018	14.056	8.50739e+10	0.676944	3.96449e+07	7.90586e+08	3.2581	0.360408	0.0575798	0.0251668	13.215
2019	14.0651	9.6112e+10	0.650566	3.96449e+07	9.91829e+08	3.29584	0.360408	0.0587832	0.0252888	13.215
2020	14.1029	1.14062e+11	0.633063	4.75739e+07	1.46139e+09	3.3322	0.43249	0.0714457	0.02546	15.858
2000	14.1239	4.90887e+08	0.17484	2881494	4.09126e+07	2.07944	0.0261954	0.0161784	0.0200117	0.960498
2001	14.1309	1.11817e+09	0.674062	2881494	6.98467e+07	2.19722	0.0261954	0.0169017	0.020835	0.960498
2002	14.1561	1.0526e+09	0.682027	2881494	7.79468e+07	2.30259	0.0261954	0.0176669	0.0207745	0.960498
2003	14.1652	1.00833e+09	0.659971	2881494	9.62143e+07	2.3979	0.0261954	0.0178354	0.0207316	0.960498
2004	14.1736	8.46187e+08	0.576692	2881494	9.93521e+07	2.48491	0.0261954	0.0181655	0.0205563	0.960498
2005	14.175	1.07245e+09	0.632876	2881494	1.05634e+08	2.56495	0.0261954	0.0198009	0.0207932	0.960498
2006	14.1869	2.67924e+09	0.823494	2881494	1.80857e+08	2.63906	0.0261954	0.0199253	0.0217088	0.960498
2007	14.1897	2.90609e+09	0.821899	2881494	1.88973e+08	2.70805	0.0261954	0.0208425	0.0217901	0.960498
2008	14.1953	3.68397e+09	0.823731	2881494	2.04916e+08	2.77259	0.0261954	0.0217765	0.0220273	0.960498
2009	14.1953	5.23349e+09	0.832209	2881494	2.45892e+08	2.83321	0.0261954	0.022456	0.0223783	0.960498
2010	14.2009	6.30679e+09	0.820599	2881494	3.00875e+08	2.89037	0.0261954	0.0230301	0.0225649	0.960498
2011	14.2247	7.66576e+09	0.813874	2881494	3.49635e+08	2.94444	0.0261954	0.0231082	0.02276	0.960498
2012	14.2345	9.29584e+09	0.802164	2881494	3.92233e+08	2.99573	0.0261954	0.0245104	0.0229528	0.960498
2013	14.3017	1.10579e+10	0.790499	2881494	4.22406e+08	3.04452	0.0261954	0.0274737	0.0231264	0.960498
2014	14.3024	1.28289e+10	0.621854	3.62632e+06	4.59218e+08	3.09104	0.0329665	0.0319106	0.023275	1.20877
2015	14.3136	1.32183e+10	0.578883	3.62632e+06	4.74318e+08	3.13549	0.0329665	0.0437689	0.0233049	1.20877
2016	14.3164	2.13128e+10	0.581754	3.62632e+06	7.35954e+08	3.17805	0.0329665	0.0443166	0.0237826	1.20877
2017	14.3297	2.23436e+10	0.55569	4.28127e+06	7.83338e+08	3.21888	0.0389206	0.0531312	0.0238298	1.42709
2018	14.3752	2.89303e+10	0.519335	4.28127e+06	8.42015e+08	3.2581	0.0389206	0.0576591	0.0240882	1.42709
2019	14.3899	3.35206e+10	0.541779	4.28127e+06	8.59721e+08	3.29584	0.0389206	0.0645853	0.0242354	1.42709
2020	14.4235	3.95945e+10	0.573461	4.28127e+06	1.00818e+09	3.3322	0.0389206	0.379175	0.024402	1.42709
2000	14.4816	4.11391e+09	0.623411	10116600	8.9035e+07	2.07944	0.0919691	0.0898533	0.0221376	3.3722
2001	14.4858	3.47321e+09	0.708201	10116600	4.9512e+07	2.19722	0.0919691	0.0270152	0.0219683	3.3722
2002	14.5782	3.00099e+09	0.657809	10116600	5.88836e+07	2.30259	0.0919691	0.0272185	0.0218222	3.3722
2003	14.6083	2.74681e+09	0.588049	10116600	6.38433e+07	2.3979	0.0919691	0.0301648	0.0217337	3.3722
2004	14.609	2.51899e+09	0.608023	10116600	6.49828e+07	2.48491	0.0919691	0.0304753	0.0216471	3.3722
2005	14.6132	2.28031e+09	0.544432	10116600	6.51278e+07	2.56495	0.0919691	0.030593	0.0215476	3.3722
2006	14.6517	2.39144e+09	0.54985	10116600	6.6406e+07	2.63906	0.0919691	0.0340338	0.0215952	3.3722
2007	14.6713	2.30272e+09	0.486968	10116600	6.81151e+07	2.70805	0.0919691	0.036787	0.0215574	3.3722
2008	14.6755	2.26566e+09	0.47162	10116600	6.88546e+07	2.77259	0.0919691	0.0579664	0.0215411	3.3722
2009	14.6811	3.36111e+09	0.638325	10116600	6.992e+07	2.83321	0.0919691	0.0634529	0.0219355	3.3722
2010	14.6881	3.37909e+09	0.615344	10116600	6.99932e+07	2.89037	0.0919691	0.0661216	0.0219409	3.3722
2011	14.6881	3.23613e+09	0.567289	10116600	7.02166e+07	2.94444	0.0919691	0.0685498	0.0218976	3.3722
2012	14.7035	3.71277e+09	0.594074	10116600	7.19555e+07	2.99573	0.0919691	0.0779284	0.022035	3.3722
2013	14.7105	4.2151e+09	0.588383	10116600	7.40298e+07	3.04452	0.0919691	0.0827331	0.0221619	3.3722
2014	14.7476	4.3751e+09	0.535301	10116600	7.67005e+07	3.09104	0.0919691	0.0935993	0.0221992	3.3722
2015	14.7651	4.17994e+09	0.472851	10116600	9.36162e+07	3.13549	0.0919691	0.10864	0.0221536	3.3722
2016	14.7686	3.7856e+09	0.335385	10116600	1.07837e+08	3.17805	0.0919691	0.128225	0.0220545	3.3722
2017	14.77	3.98926e+09	0.323178	10116600	1.23402e+08	3.21888	0.0919691	0.152904	0.0221069	3.3722
2018	14.7924	4.66589e+09	0.314014	10116600	1.30403e+08	3.2581	0.0919691	0.189009	0.0222635	3.3722
2019	14.8148	4.90967e+09	0.282032	10116600	1.61944e+08	3.29584	0.0919691	0.216488	0.0223145	3.3722
2020	14.8267	4.93692e+09	0.259237	10116600	5.32738e+08	3.3322	0.0919691	0.864481	0.02232	3.3722
2013	14.8379	7.11035e+09	0.402571	1.2987e+07	4.66732e+08	3.04452	0.118063	0.0502682	0.0226848	4.32898
2014	14.8477	7271114435	0.345046	1.2987e+07	4.9719e+08	3.09104	0.118063	0.0569144	0.0227072	4.32898
2015	14.8547	8.08538e+09	0.343888	1.29325e+07	4.98049e+08	3.13549	0.117568	0.0687225	0.0228133	4.31084
2016	14.8617	9.07299e+09	0.3635	1.29325e+07	5.05889e+08	3.17805	0.117568	0.0879045	0.0229286	4.31084
2017	14.8694	1.03643e+10	0.389791	1.29325e+07	5.39646e+08	3.21888	0.117568	0.0892788	0.0230616	4.31084
2018	14.8743	1.16821e+10	0.389844	1.81055e+07	5.71121e+08	3.2581	0.164596	0.097512	0.0231813	6.03517
2019	14.9044	1.29206e+10	0.423117	1.81055e+07	6.3232e+08	3.29584	0.164596	0.0994107	0.0232821	6.03517
2020	14.9478	1.44615e+10	0.427812	1.81055e+07	6.32514e+08	3.3322	0.164596	0.114784	0.0233948	6.03517
2000	14.9926	1.4067e+09	0.324066	4.66302e+06	6.51653e+07	2.07944	0.0423911	0.0240936	0.0210645	1.55434
2001	15.008	1.63622e+09	0.36115	4.66302e+06	7.37048e+07	2.19722	0.0423911	0.0266557	0.0212157	1.55434
2002	15.0297	1.5797e+09	0.314878	4.66302e+06	7.96926e+07	2.30259	0.0423911	0.030179	0.0211805	1.55434
2003	15.0465	1.70594e+09	0.306753	4.66302e+06	8.04056e+07	2.3979	0.0423911	0.0329298	0.0212574	1.55434
2004	15.0605	1.88832e+09	0.37241	4.66302e+06	8.56209e+07	2.48491	0.0423911	0.0373504	0.021359	1.55434
2005	15.1193	1.90683e+09	0.321003	4.66302e+06	9.11573e+07	2.56495	0.0423911	0.0374609	0.0213687	1.55434
2006	15.1354	2.45851e+09	0.419875	6.99454e+06	1.02141e+08	2.63906	0.0635867	0.0381688	0.0216228	2.33151
2007	15.1417	6.00901e+09	0.391569	9.06866e+06	1.4549e+08	2.70805	0.0824423	0.0434407	0.0225165	3.02289
2008	15.1508	9.04761e+09	0.637839	1.81373e+07	1.66103e+08	2.77259	0.164885	0.0471421	0.0229258	6.04577
2009	15.1683	1.32873e+10	0.513593	1.81373e+07	1.75773e+08	2.83321	0.164885	0.0522506	0.0233101	6.04577
2010	15.1746	2.01736e+10	0.696077	1.81373e+07	2.36368e+08	2.89037	0.164885	0.0872953	0.0237276	6.04577
2011	15.1823	3.26026e+10	0.781679	1.81373e+07	2.89524e+08	2.94444	0.164885	0.111834	0.0242077	6.04577
2012	15.1949	3.48386e+10	0.782565	1.81373e+07	3.03247e+08	2.99573	0.164885	0.15283	0.024274	6.04577
2013	15.211	4.06027e+10	0.779069	1.81373e+07	3.07182e+08	3.04452	0.164885	0.176614	0.0244271	6.04577
2014	15.2124	4.63115e+10	0.769711	1.81373e+07	3.37679e+08	3.09104	0.164885	0.196963	0.0245587	6.04577
2015	15.2229	5.53217e+10	0.79961	1.81373e+07	3.59839e+08	3.13549	0.164885	0.213755	0.0247364	6.04577
2016	15.2614	6.1277e+10	0.815795	1.81373e+07	4.34292e+08	3.17805	0.164885	0.218008	0.0248387	6.04577
2017	15.2635	7.57515e+10	0.844959	1.81373e+07	4.62413e+08	3.21888	0.164885	0.247962	0.0250507	6.04577
2018	15.2726	9.11719e+10	0.849079	1.81373e+07	6.13364e+08	3.2581	0.164885	0.257337	0.025236	6.04577
2019	15.3041	1.83183e+11	0.767767	4.28631e+07	1.44019e+09	3.29584	0.389665	0.263617	0.0259337	14.2877
2020	15.3097	1.99871e+11	0.771622	4.28631e+07	1.59277e+09	3.3322	0.389665	0.272913	0.0260209	14.2877
2000	15.3125	8.45296e+08	0.677093	1308120	4.78575e+07	2.07944	0.011892	0.0352485	0.0205552	0.43604
2001	15.3307	8.93897e+08	0.666851	1308120	5.9634e+07	2.19722	0.011892	0.0415212	0.0206111	0.43604
2002	15.351	1.07562e+09	0.482279	1492720	7.61145e+07	2.30259	0.0135702	0.0515731	0.0207962	0.497573
2003	15.3902	1.10026e+09	0.43594	1940536	9.22747e+07	2.3979	0.0176412	0.0548236	0.0208188	0.646845
2004	15.393	1.24011e+09	0.495315	1940536	9.47032e+07	2.48491	0.0176412	0.0550832	0.0209385	0.646845
2005	15.4098	1.3184e+09	0.49976	1940536	9.85812e+07	2.56495	0.0176412	0.0606749	0.0209997	0.646845
2006	15.4441	1.37561e+09	0.503189	1940536	9.91404e+07	2.63906	0.0176412	0.06185	0.0210422	0.646845
2007	15.4511	1.83472e+09	0.551232	1940536	1.00035e+08	2.70805	0.0176412	0.062013	0.0213302	0.646845
2008	15.4749	1.36025e+09	0.413141	2.32864e+06	1.04806e+08	2.77259	0.0211695	0.0663213	0.0210309	0.776214
2009	15.4784	1.43827e+09	0.448143	2.32864e+06	1.05614e+08	2.83321	0.0211695	0.0677559	0.0210867	0.776214
2010	15.4861	1.48945e+09	0.461773	2.32864e+06	1.06863e+08	2.89037	0.0211695	0.0716035	0.0211217	0.776214
2011	15.4868	1.57422e+09	0.447662	2.32864e+06	1.07486e+08	2.94444	0.0211695	0.0726792	0.021177	0.776214
2012	15.4889	1692009584	0.380335	2.32864e+06	1.1633e+08	2.99573	0.0211695	0.0732902	0.0212492	0.776214
2013	15.5015	1.50141e+09	0.32395	2.32864e+06	1.19129e+08	3.04452	0.0211695	0.075964	0.0211297	0.776214
2014	15.5169	2.76692e+09	0.460739	2.32864e+06	1.25156e+08	3.09104	0.0211695	0.0763551	0.021741	0.776214
2015	15.5337	2.12574e+09	0.290364	3.51878e+06	1.27391e+08	3.13549	0.0319889	0.0795861	0.0214774	1.17293
2016	15.5442	1.95542e+09	0.20752	4.22254e+06	1.34007e+08	3.17805	0.0383867	0.0825427	0.0213939	1.40751
2017	15.5582	1.92734e+09	0.186046	4.22254e+06	1.42366e+08	3.21888	0.0383867	0.08272	0.0213794	1.40751
2018	15.5596	2.15338e+09	0.295935	4.1322e+06	1.64037e+08	3.2581	0.0375654	0.0835535	0.0214903	1.3774
2019	15.5904	2.34226e+09	0.292026	4.1322e+06	1.67646e+08	3.29584	0.0375654	0.0850969	0.0215744	1.3774
2020	15.5932	2.58577e+09	0.300958	4.1322e+06	1.69151e+08	3.3322	0.0375654	0.0883439	0.0216733	1.3774
2001	15.5967	1.45413e+09	0.713763	3111394	3.07012e+07	2.19722	0.0282854	0.00259079	0.0210977	1.03713
2002	15.6072	1.51778e+09	0.757557	3111394	3.22862e+07	2.30259	0.0282854	0.00304659	0.0211405	1.03713
2003	15.6261	1.41773e+09	0.736788	3111394	3.43829e+07	2.3979	0.0282854	0.0031693	0.0210723	1.03713
2004	15.6345	1.02363e+09	1.17027	3111394	3.69666e+07	2.48491	0.0282854	0.00590948	0.0207466	1.03713
2011	15.6401	2.07619e+08	0.589127	3.57974e+06	4.55796e+07	2.94444	0.032543	0.00721895	0.0191512	1.19325
2012	15.6436	1.93552e+08	0.538522	3.57974e+06	5.73059e+07	2.99573	0.032543	0.0562804	0.0190811	1.19325
2013	15.6541	3.78211e+08	0.719504	3.57974e+06	7.02196e+07	3.04452	0.032543	0.0597236	0.019751	1.19325
2014	15.6863	4.61668e+08	0.641221	3.57974e+06	7.59248e+07	3.09104	0.032543	0.0605677	0.0199504	1.19325
2015	15.6884	4.48008e+08	0.582597	3.57974e+06	1.99015e+08	3.13549	0.032543	0.0671374	0.0199203	1.19325
2016	15.7213	1.70372e+10	0.844418	6.5407e+06	2.38509e+08	3.17805	0.0594609	0.072618	0.0235587	2.18023
2017	15.7493	2.42732e+10	0.861665	6.5407e+06	2.59433e+08	3.21888	0.0594609	0.0792805	0.0239126	2.18023
2018	15.7577	2.59855e+10	0.851975	6.5407e+06	2.64454e+08	3.2581	0.0594609	0.0995049	0.0239808	2.18023
2019	15.778	2.94209e+10	0.851301	6.5407e+06	2.92592e+08	3.29584	0.0594609	0.109947	0.024105	2.18023
2020	15.7976	3.06896e+10	0.846763	6.59561e+06	3.67664e+08	3.3322	0.0599601	0.538368	0.0241472	2.19854
2000	15.8109	8.44546e+08	0.740982	1158872	2.67942e+07	1.94591	0.0105352	0.0225474	0.0205543	0.386291
2001	15.8501	1.34347e+09	0.8496	1158872	4.98984e+07	2.07944	0.0105352	0.0264371	0.0210185	0.386291
2002	15.8613	1.53049e+09	0.844449	1158872	5.23661e+07	2.19722	0.0105352	0.0309347	0.0211489	0.386291
2003	15.8697	1.80834e+09	0.848363	1158872	7.05509e+07	2.30259	0.0105352	0.0362438	0.0213157	0.386291
2004	15.8753	4.77822e+08	3.62457	1158872	7.15389e+07	2.3979	0.0105352	0.0440869	0.0199847	0.386291
2014	15.8858	3.27229e+09	0.504266	3.56181e+06	8.30853e+07	3.04452	0.0323801	0.0539252	0.0219088	1.18727
2015	15.8998	4.39902e+09	0.579366	3.56181e+06	1.1099e+08	3.09104	0.0323801	0.0905761	0.0222046	1.18727
2016	15.9082	5.99849e+09	0.65617	3.56181e+06	1.74766e+08	3.13549	0.0323801	0.100661	0.0225148	1.18727
2017	15.9236	8.13026e+09	0.625057	3.56181e+06	1.86157e+08	3.17805	0.0323801	0.100795	0.0228189	1.18727
2018	15.9341	8.80891e+09	0.626002	3.56181e+06	9.64069e+08	3.21888	0.0323801	0.108428	0.022899	1.18727
2019	15.9425	4.72969e+10	0.752553	3.56181e+06	1.00231e+09	3.2581	0.0323801	0.113197	0.0245797	1.18727
2020	15.9439	5.03779e+10	0.751984	3.56181e+06	1.1345e+09	3.29584	0.0323801	0.656749	0.0246428	1.18727
2000	15.9544	2.62928e+09	0.582851	3.59555e+06	3.55631e+07	1.94591	0.0326868	0.0171596	0.02169	1.19852
2001	15.9964	4.03997e+09	0.652494	3.59555e+06	5.21784e+07	2.07944	0.0326868	0.0204851	0.0221195	1.19852
2002	16.0076	4.01515e+09	0.590202	3.59555e+06	5.58273e+07	2.19722	0.0326868	0.0224716	0.0221133	1.19852
2003	16.016	4.55656e+09	0.505777	4.49555e+06	5.82432e+07	2.30259	0.0408686	0.0253686	0.0222398	1.49852
2004	16.0461	2.64817e+09	0.28234	4.49555e+06	6.27163e+07	2.3979	0.0408686	0.0257114	0.0216971	1.49852
2005	16.0482	8.8163e+09	0.703449	4.49555e+06	6.9551e+07	2.48491	0.0408686	0.0266999	0.0228999	1.49852
2006	16.065	1.19933e+10	0.759757	1.12389e+07	7.34684e+07	2.56495	0.102172	0.0467806	0.0232076	3.74629
2007	16.1112	1.34227e+10	0.80142	1.12389e+07	8.03836e+07	2.63906	0.102172	0.0469242	0.0233202	3.74629
2008	16.114	3.06914e+09	0.536554	1.12389e+07	8.13616e+07	2.70805	0.102172	0.0502528	0.0218447	3.74629
2010	16.1196	4.17516e+09	0.47908	1.12389e+07	8.50043e+07	2.83321	0.102172	0.0584742	0.0221524	3.74629
2011	16.1231	3.86228e+09	0.40477	1.12389e+07	8.90327e+07	2.89037	0.102172	0.0633577	0.0220745	3.74629
2012	16.1413	4.26724e+09	0.430298	1.12389e+07	1.01907e+08	2.94444	0.102172	0.0914392	0.0221742	3.74629
2013	16.1756	4.19589e+09	0.395484	1.12389e+07	1.2048e+08	2.99573	0.102172	0.110172	0.0221574	3.74629
2014	16.1917	4.56893e+09	0.454282	1.12389e+07	1.28767e+08	3.04452	0.102172	0.11384	0.0222425	3.74629
2015	16.1952	6.46374e+09	0.584915	1.14049e+07	1.39466e+08	3.09104	0.103681	0.136759	0.0225895	3.80163
2016	16.2309	9.72548e+09	0.586168	1.14159e+07	1.40797e+08	3.13549	0.103781	0.167308	0.022998	3.80529
2017	16.2323	8.71866e+09	0.417036	1.14149e+07	1.54517e+08	3.17805	0.103772	0.20782	0.0228887	3.80496
2018	16.2351	1.0893e+10	0.500599	1.14149e+07	1.87982e+08	3.21888	0.103772	0.276918	0.0231114	3.80496
2019	16.2575	1.2142e+10	0.534994	1.48393e+07	2.48879e+08	3.2581	0.134903	0.325616	0.0232199	4.94645
2020	16.2974	1.08445e+10	0.462819	1.48393e+07	3.60203e+08	3.29584	0.134903	0.357913	0.0231069	4.94645
2000	16.3135	1.34141e+09	0.465083	3564000	2.00621e+07	1.94591	0.0324	0.0185059	0.021017	1.188
2001	16.3352	1.55675e+09	0.37281	5.47966e+06	2.64743e+07	2.07944	0.0498151	0.018866	0.0211659	1.82655
2002	16.3828	2.02916e+09	0.413715	5.47966e+06	3.51649e+07	2.19722	0.0498151	0.0208545	0.0214309	1.82655
2003	16.3926	2.57197e+09	0.374776	5.47966e+06	4.54367e+07	2.30259	0.0498151	0.0234863	0.0216679	1.82655
2004	16.4164	3.80142e+09	0.50711	5.47966e+06	6.32033e+07	2.3979	0.0498151	0.0279971	0.0220586	1.82655
2005	16.4192	4.23049e+09	0.598564	5.47966e+06	7.14286e+07	2.48491	0.0498151	0.0285653	0.0221656	1.82655
2006	16.4213	4.77253e+09	0.623879	5.47966e+06	9.06983e+07	2.56495	0.0498151	0.0293617	0.0222861	1.82655
2007	16.4591	5552914000	0.663922	5479660	9.35297e+07	2.63906	0.0498151	0.029756	0.0224376	1.82655
2008	16.4871	4.98594e+09	0.611732	6.02763e+06	9.42734e+07	2.70805	0.0547966	0.0314812	0.0223299	2.00921
2009	16.5004	4.9266e+09	0.582695	6.02763e+06	9.59264e+07	2.77259	0.0547966	0.0403751	0.0223179	2.00921
2010	16.5158	5.27895e+09	0.633932	6.02763e+06	9.75389e+07	2.83321	0.0547966	0.0484029	0.022387	2.00921
2011	16.534	5.45275e+09	0.653787	6.02763e+06	9.90211e+07	2.89037	0.0547966	0.0496195	0.0224194	2.00921
2012	16.5354	5.53607e+09	0.688802	6.02763e+06	9.93721e+07	2.94444	0.0547966	0.053397	0.0224346	2.00921
2013	16.5361	5.44029e+09	0.669176	6.02763e+06	9.97366e+07	2.99573	0.0547966	0.0598892	0.0224171	2.00921
2014	16.5382	5.05642e+09	0.727446	6.02763e+06	1.03071e+08	3.04452	0.0547966	0.0763903	0.0223439	2.00921
2015	16.5529	4.57985e+09	0.880147	6.02763e+06	103410000	3.09104	0.0547966	0.0835979	0.0222449	2.00921
2017	16.5662	2.8838e+09	0.298029	6.02763e+06	1.05789e+08	3.17805	0.0547966	0.0895991	0.0217824	2.00921
2018	16.5753	3.30715e+09	0.384122	6.02763e+06	1.09542e+08	3.21888	0.0547966	0.0928214	0.0219194	2.00921
2019	16.5851	3.21926e+09	0.359328	6.02763e+06	1.11618e+08	3.2581	0.0547966	0.113289	0.0218924	2.00921
2020	16.6243	3.02083e+09	0.308885	6.02763e+06	1.52448e+08	3.29584	0.0547966	0.113343	0.0218288	2.00921
2001	14.2686	1.68053e+08	0.246205	904860	4.91711e+06	2.07944	0.008226	0.0174005	0.0189398	0.30162
2002	14.2746	2.11154e+08	0.423694	904860	5.32807e+06	2.19722	0.008226	0.0191048	0.0191681	0.30162
2003	14.2764	2.61597e+08	0.502127	904860	8.69832e+06	2.30259	0.008226	0.0246979	0.0193823	0.30162
2004	14.2776	2.54932e+08	0.515389	904860	1.0156e+07	2.3979	0.008226	0.0297418	0.0193565	0.30162
2005	14.2944	2.00344e+08	0.634538	904860	1.03615e+07	2.48491	0.008226	0.0305351	0.0191155	0.30162
2013	14.3142	6.80916e+08	0.703714	962280	1.31879e+07	2.99573	0.008748	0.0435113	0.0203389	0.32076
2014	14.3238	6.83293e+08	0.785173	962280	2.03397e+07	3.04452	0.008748	0.0486015	0.0203424	0.32076
2015	14.3244	7.44778e+08	0.792083	962280	4.0698e+07	3.09104	0.008748	0.060296	0.0204286	0.32076
2016	14.3286	6.39362e+09	0.200153	3.26736e+06	5.18788e+07	3.13549	0.0297033	0.0665935	0.0225786	1.08912
2017	14.331	5.77193e+09	0.0649803	5.22777e+06	5.45716e+07	3.17805	0.0475252	0.0682543	0.0224763	1.74259
2018	14.334	3.03379e+09	0.133376	5.22777e+06	6.34572e+07	3.21888	0.0475252	0.162437	0.0218331	1.74259
2019	14.3556	2.91716e+09	0.0559557	5.22777e+06	6.5718e+07	3.2581	0.0475252	0.204321	0.0217939	1.74259
2020	14.3622	3.2385e+09	0.102017	5.22777e+06	7.02471e+07	3.29584	0.0475252	1.49288	0.0218984	1.74259
2000	14.3622	6.63979e+09	0.602372	3.40201e+06	2.85876e+08	2.19722	0.0309274	0.0269444	0.0226163	1.134
2001	14.3808	5.93685e+09	0.501066	3.40201e+06	3.53366e+08	2.30259	0.0309274	0.0314887	0.0225044	1.134
2002	14.3814	7.73723e+09	0.552344	5.10302e+06	4.86569e+08	2.3979	0.0463911	0.0327739	0.0227693	1.70101
2003	14.3838	9.93197e+09	0.398354	6.30302e+06	5.40336e+08	2.48491	0.0573002	0.0351063	0.023019	2.10101
2004	14.3886	1.68943e+10	0.510913	1.00848e+07	8.93686e+08	2.56495	0.0916803	0.0391542	0.0235502	3.36161
2005	14.3886	1.71731e+10	0.397342	2.01697e+07	1.11528e+09	2.63906	0.183361	0.0394639	0.0235666	6.72322
2006	14.4006	2.29234e+10	0.478015	2.21866e+07	1.30104e+09	2.70805	0.201697	0.0419788	0.0238554	7.39554
2007	14.412	40391920000	0.565698	26623960	1598083000	2.77259	0.242036	0.0420241	0.0244219	8.87465
2008	14.4372	34557863000	0.567842	26623960	1661486000	2.83321	0.242036	0.0520007	0.0242659	8.87465
2009	14.4462	37358383000	0.576357	26623960	1976074000	2.89037	0.242036	0.0528193	0.0243438	8.87465
2010	14.4492	54130649000	0.645179	26623960	2734364000	2.94444	0.242036	0.0551778	0.0247147	8.87465
2011	14.4588	64361714000	0.664184	26623960	3720704000	2.99573	0.242036	0.058748	0.0248878	8.87465
2012	14.4822	62992380000	0.648892	26623960	3767221000	3.04452	0.242036	0.060645	0.0248663	8.87465
2013	14.4834	72605972000	0.662616	26623960	4041552000	3.09104	0.242036	0.0664538	0.0250083	8.87465
2014	14.5008	87776181000	0.689185	26726290	4146983000	3.13549	0.242966	0.0684783	0.0251981	8.90876
2015	14.5038	106763171000	0.667536	29778200	4208598000	3.17805	0.270711	0.0698331	0.0253939	9.92607
2016	14.5086	124614748000	0.685954	29785770	4656475000	3.21888	0.27078	0.0706642	0.0255485	9.92859
2017	14.5116	130604379000	0.668943	29828890	4896341000	3.2581	0.271172	0.0718487	0.0255954	9.94296
2018	14.52	158883963000	0.670181	29849890	5158990000	3.29584	0.271363	0.0719191	0.0257914	9.94996
2019	14.5242	172107521000	0.680212	35845040	5204271000	3.3322	0.325864	0.0823413	0.0258714	11.9483
2020	14.5488	146211511000	0.631672	35950140	5482054000	3.3673	0.326819	0.0965092	0.0257083	11.9834
2000	14.5824	2369836206	0.450155	4.69593e+06	7.31511e+07	1.94591	0.0426903	0.0363314	0.0215861	1.56531
2001	14.5872	1999913348	0.458917	4.69593e+06	7.86732e+07	2.07944	0.0426903	0.0395535	0.0214164	1.56531
2002	14.5884	2277140749	0.630707	4.69593e+06	7.93579e+07	2.19722	0.0426903	0.0403699	0.0215462	1.56531
2005	14.5902	2.15309e+09	0.554129	4.69593e+06	8.18692e+07	2.48491	0.0426903	0.0414787	0.0214902	1.56531
2006	14.5944	2.28993e+09	0.567207	4.69593e+06	91047050	2.56495	0.0426903	0.0494683	0.0215518	1.56531
2007	14.6004	2.22724e+09	0.498439	4.69593e+06	9.7419e+07	2.63906	0.0426903	0.0584843	0.021524	1.56531
2008	14.6064	2.35809e+09	0.594995	4.69593e+06	1.02118e+08	2.70805	0.0426903	0.0759003	0.0215811	1.56531
2009	14.61	2.83179e+09	0.641099	4.69593e+06	1.1312e+08	2.77259	0.0426903	0.0894958	0.0217642	1.56531
2010	14.6148	2.28342e+09	0.613091	4.69593e+06	1.18945e+08	2.83321	0.0426903	0.0921816	0.0215489	1.56531
2011	14.6568	1.88814e+09	0.477982	4.69593e+06	1.21688e+08	2.89037	0.0426903	0.100439	0.0213589	1.56531
2012	14.6676	2.86835e+09	0.593918	4.69593e+06	1.29614e+08	2.94444	0.0426903	0.145546	0.021777	1.56531
2013	14.6748	3.96058e+09	0.683762	4.69593e+06	134806753	2.99573	0.0426903	0.186035	0.0220997	1.56531
2014	14.6766	4.26981e+09	0.702902	4.69593e+06	138779661	3.04452	0.0426903	0.196414	0.0221748	1.56531
2015	14.685	6.76891e+09	0.804167	4.69593e+06	1.39973e+08	3.09104	0.0426903	0.212626	0.0226356	1.56531
2016	14.6868	1.7288e+10	0.365806	1.33717e+07	1.5652e+08	3.13549	0.121561	0.223124	0.0235733	4.45724
2017	14.6868	2.89035e+10	0.600067	1.33717e+07	1.71726e+08	3.17805	0.121561	0.243231	0.0240872	4.45724
2018	14.7078	3.4423e+10	0.576703	1.48687e+07	2.69191e+08	3.21888	0.13517	0.438996	0.024262	4.95625
2019	14.7114	3.09872e+10	0.563673	1.48687e+07	3.15221e+08	3.2581	0.13517	0.440892	0.0241568	4.95625
2020	14.7174	2.62012e+10	0.534554	1.48687e+07	3.28249e+08	3.29584	0.13517	0.583585	0.0239891	4.95625
2000	14.7246	3.44856e+09	0.598079	2.39463e+06	1.14227e+08	1.94591	0.0217694	0.0327633	0.0219612	0.79821
2001	14.7264	4.11585e+09	0.647935	2.39463e+06	1.21876e+08	2.07944	0.0217694	0.0381572	0.0221381	0.79821
2002	14.7378	4.40467e+09	0.658847	2.39463e+06	1.22823e+08	2.19722	0.0217694	0.0409739	0.0222059	0.79821
2003	14.7396	4.93537e+09	0.683146	2.39463e+06	1.29162e+08	2.30259	0.0217694	0.0473411	0.0223197	0.79821
2004	14.7438	4.80489e+09	0.678512	2.39463e+06	1.30311e+08	2.3979	0.0217694	0.0511452	0.0222929	0.79821
2005	14.745	3.13142e+09	0.502436	2.39463e+06	1.38531e+08	2.48491	0.0217694	0.0513406	0.0218648	0.79821
2006	14.7732	4.19494e+09	0.61768	2.39463e+06	1.43599e+08	2.56495	0.0217694	0.0559735	0.0221571	0.79821
2007	14.8002	5.37485e+09	0.645092	2.39463e+06	1.47198e+08	2.63906	0.0217694	0.0576601	0.022405	0.79821
2008	14.8074	5.54881e+09	0.686198	2.39463e+06	1.55113e+08	2.70805	0.0217694	0.0679837	0.0224368	0.79821
2009	14.8086	6.48072e+09	0.680323	2.39463e+06	1.62611e+08	2.77259	0.0217694	0.072026	0.0225921	0.79821
2010	14.8158	6.78991e+09	0.648746	2.39463e+06	1.65423e+08	2.83321	0.0217694	0.0747512	0.0226387	0.79821
2011	14.8224	7.14763e+09	0.646232	2.39463e+06	1.8525e+08	2.89037	0.0217694	0.0851234	0.02269	0.79821
2012	14.826	7.51671e+09	0.613915	2.39463e+06	1.94651e+08	2.94444	0.0217694	0.0892408	0.0227404	0.79821
2013	14.8314	7.99817e+09	0.616542	2.39463e+06	2.05973e+08	2.99573	0.0217694	0.0905599	0.0228025	0.79821
2014	14.8386	1.61963e+10	0.796201	4.78926e+06	2.3897e+08	3.04452	0.0435387	0.105516	0.0235081	1.59642
2015	14.8512	2.46214e+10	0.771898	6.6507e+06	3.09675e+08	3.09104	0.0604609	0.106981	0.0239269	2.2169
2016	14.8602	2.91616e+10	0.799012	6.64831e+06	3.15858e+08	3.13549	0.0604392	0.110343	0.0240961	2.2161
2017	14.8638	4.36199e+10	0.842186	6.64831e+06	3.50469e+08	3.17805	0.0604392	0.115525	0.0244988	2.2161
2018	14.8758	4.60507e+10	0.833525	6.64831e+06	3.54598e+08	3.21888	0.0604392	0.135939	0.024553	2.2161
2019	14.898	4.51415e+10	0.822497	6.64831e+06	4.57943e+08	3.2581	0.0604392	0.138456	0.0245331	2.2161
2020	14.9082	4.44438e+10	0.815569	6.64831e+06	5.19535e+08	3.29584	0.0604392	0.172794	0.0245175	2.2161
2000	14.9112	1.24192e+09	0.616141	1.39325e+06	4.51882e+07	1.94591	0.012666	0.0468027	0.0209399	0.464418
2001	14.9124	9.51485e+08	0.705181	1.39325e+06	5.74988e+07	2.07944	0.012666	0.0537674	0.0206735	0.464418
2002	14.9142	8.27059e+08	0.634879	1.39325e+06	5.98715e+07	2.19722	0.012666	0.0555113	0.0205334	0.464418
2003	14.9208	8.03756e+08	0.579788	1.39325e+06	6.70087e+07	2.30259	0.012666	0.0564418	0.0205048	0.464418
2004	14.934	1.33193e+09	0.691317	1.39325e+06	1.02705e+08	2.3979	0.012666	0.057636	0.0210099	0.464418
2005	14.9382	1.47573e+09	0.669629	1.39325e+06	1.04683e+08	2.48491	0.012666	0.060247	0.0211124	0.464418
2006	14.9442	2.17595e+09	0.73713	1.39325e+06	1.47071e+08	2.56495	0.012666	0.0603327	0.0215007	0.464418
2007	14.9448	3.98653e+09	0.560218	2.2232e+06	1.79223e+08	2.63906	0.020211	0.0612866	0.0221062	0.741068
2008	14.9658	4.76316e+09	0.633892	2.2232e+06	1.84688e+08	2.70805	0.020211	0.0650026	0.0222842	0.741068
2009	14.9688	6.44644e+09	0.677765	2.2232e+06	1.91532e+08	2.77259	0.020211	0.0650132	0.0225868	0.741068
2010	14.97	7.94236e+09	0.70257	2.2232e+06	2.17568e+08	2.83321	0.020211	0.0655811	0.0227955	0.741068
2011	14.9754	1.10852e+10	0.693301	3.33481e+06	2.40934e+08	2.89037	0.0303164	0.069488	0.0231289	1.1116
2012	14.976	1.44261e+10	0.720261	6.66961e+06	2.52153e+08	2.94444	0.0606329	0.0728947	0.0233923	2.2232
2013	14.982	1.7718e+10	0.767877	6.66961e+06	2.91327e+08	2.99573	0.0606329	0.0736126	0.0235978	2.2232
2014	14.9826	2.00684e+10	0.79297	6.66961e+06	3.38226e+08	3.04452	0.0606329	0.0755762	0.0237224	2.2232
2015	14.9868	2.2881e+10	0.794793	6.66961e+06	3.39955e+08	3.09104	0.0606329	0.0765591	0.0238536	2.2232
2016	14.9892	2.17332e+10	0.78246	6.66961e+06	3.75646e+08	3.13549	0.0606329	0.0997425	0.0238021	2.2232
2017	15.024	1.91141e+10	0.759415	6.66961e+06	3.83605e+08	3.17805	0.0606329	0.109338	0.0236737	2.2232
2018	15.0336	1.32356e+10	0.630899	6.66961e+06	4.33835e+08	3.21888	0.0606329	0.280021	0.0233062	2.2232
2000	15.0708	6.9657e+08	0.529598	1634160	3.86497e+07	1.94591	0.014856	0.0448853	0.0203617	0.54472
2001	15.0768	7.35019e+08	0.516163	1634160	3.94131e+07	2.07944	0.014856	0.0498325	0.0204154	0.54472
2002	15.0768	7.46969e+08	0.504975	1634160	4.06987e+07	2.19722	0.014856	0.069627	0.0204315	0.54472
2003	15.0954	7.06776e+08	0.402522	1634160	4.16472e+07	2.30259	0.014856	0.0775012	0.0203762	0.54472
2004	15.0984	6.70791e+08	0.3579	2451240	4.44692e+07	2.3979	0.022284	0.0839983	0.020324	0.81708
2005	15.1026	6.59844e+08	0.327173	2451240	4.50005e+07	2.48491	0.022284	0.0855148	0.0203075	0.81708
2006	15.1146	6.60297e+08	0.331581	2451240	5.13933e+07	2.56495	0.022284	0.0878986	0.0203082	0.81708
2007	15.1218	6.80557e+08	0.345222	2451240	5.33481e+07	2.63906	0.022284	0.0892186	0.0203384	0.81708
2008	15.1272	5.65791e+08	0.262577	2451240	5.88403e+07	2.70805	0.022284	0.0922003	0.0201537	0.81708
2009	15.1572	8.02563e+08	0.385411	2451240	6.09076e+07	2.77259	0.022284	0.0986794	0.0205033	0.81708
2010	15.1578	1.65542e+09	0.186933	3.36522e+06	7.24319e+07	2.83321	0.0305929	0.105884	0.0212273	1.12174
2011	15.162	1.80823e+09	0.242557	3.36522e+06	7.54843e+07	2.89037	0.0305929	0.106227	0.0213156	1.12174
2012	15.1728	1.88066e+09	0.307152	3.36522e+06	8.85904e+07	2.94444	0.0305929	0.109589	0.0213549	1.12174
2013	15.1728	2.85176e+09	0.194236	5.06522e+06	9.68708e+07	2.99573	0.0460474	0.11234	0.0217712	1.68841
2014	15.1836	2.82278e+09	0.221956	5.06522e+06	1.03045e+08	3.04452	0.0460474	0.113565	0.021761	1.68841
2015	15.2034	2.96939e+09	0.267673	5.06522e+06	1.05095e+08	3.09104	0.0460474	0.120261	0.0218116	1.68841
2016	15.2124	4.11959e+09	0.164936	5.06522e+06	1.06902e+08	3.13549	0.0460474	0.126512	0.022139	1.68841
2017	15.2268	4.19575e+09	0.160336	5.11274e+06	1.14357e+08	3.17805	0.0464795	0.129315	0.0221573	1.70425
2018	15.27	4.6192e+09	0.251066	5.11274e+06	1.19496e+08	3.21888	0.0464795	0.138953	0.0222535	1.70425
2019	15.2784	4.5314e+09	0.149354	5.09338e+06	1.24751e+08	3.2581	0.0463035	0.146499	0.0222343	1.69779
2020	15.291	4.96955e+09	0.215358	5.07772e+06	1.43098e+08	3.29584	0.0461611	0.147614	0.0223266	1.69257
2000	15.2928	1.30462e+09	0.507113	2.04888e+06	1.54742e+07	2.48491	0.0186262	0.0188979	0.0209892	0.682959
2001	15.2958	2.18425e+09	0.483815	2.44084e+06	2.18596e+07	2.56495	0.0221895	0.0224478	0.0215045	0.813614
2002	15.3042	2.5134e+09	0.551451	2.44084e+06	2.33859e+07	2.63906	0.0221895	0.0233407	0.0216449	0.813614
2003	15.312	3.3846e+09	0.65242	2.44084e+06	2.56559e+07	2.70805	0.0221895	0.0379479	0.0219425	0.813614
2004	15.3126	3.10255e+09	0.587554	2.92901e+06	2.63875e+07	2.77259	0.0266274	0.0463869	0.0218555	0.976337
2005	15.3372	3.78983e+09	0.63326	3.51481e+06	2.78667e+07	2.83321	0.0319529	0.0472391	0.0220556	1.1716
2006	15.342	7.29374e+09	0.51173	7.51481e+06	3.00284e+07	2.89037	0.0683165	0.051981	0.0227103	2.50494
2007	15.3456	7.78641e+09	0.454089	7.51481e+06	7.86657e+07	2.94444	0.0683165	0.054206	0.0227756	2.50494
2008	15.4188	1.98219e+10	0.563166	2.2637e+07	9.43874e+07	2.99573	0.205791	0.0562351	0.0237101	7.54565
2009	15.4224	2.27409e+10	0.602118	2.2637e+07	1.12382e+08	3.04452	0.205791	0.0604065	0.0238474	7.54565
2010	15.4458	2.23459e+10	0.626553	2.27866e+07	1.45937e+08	3.09104	0.207151	0.0664912	0.0238299	7.59552
2011	15.4512	2.34371e+10	0.638528	4.55731e+07	1.62465e+08	3.13549	0.414301	0.0764235	0.0238776	15.191
2012	15.4548	3.09348e+10	0.710283	4.55731e+07	2.31076e+08	3.17805	0.414301	0.0811232	0.0241551	15.191
2013	15.4626	4.0738e+10	0.763096	4.55731e+07	3.21849e+08	3.21888	0.414301	0.0897998	0.0244304	15.191
2014	15.4656	7.08891e+10	0.823456	4.55731e+07	1.3139e+09	3.2581	0.414301	0.199935	0.0249844	15.191
2015	15.4686	1.18356e+11	0.87189	4.55731e+07	2.42061e+09	3.29584	0.414301	0.216727	0.025497	15.191
2016	15.4716	1.67836e+11	0.851677	5.1962e+07	3.7231e+09	3.3322	0.472382	0.25622	0.0258463	17.3207
2017	15.4776	1.87775e+11	0.85357	5.1962e+07	3.961e+09	3.3673	0.472382	0.495427	0.0259585	17.3207
2018	15.4824	2.12097e+11	0.865957	5.1962e+07	4.15406e+09	3.4012	0.472382	0.791044	0.0260803	17.3207
2019	15.5022	1.77872e+11	0.813872	5.1962e+07	4.89495e+09	3.43399	0.472382	1.61793	0.0259043	17.3207
2000	15.5034	1865610798	0.842001	3.90769e+06	5.26017e+07	1.94591	0.0355244	0.0466872	0.0213469	1.30256
2005	15.531	1.09727e+09	0.894275	3.90769e+06	1.10102e+08	2.48491	0.0355244	0.049504	0.0208161	1.30256
2006	15.5838	8.74537e+08	1.1426	3.90769e+06	114617508	2.56495	0.0355244	0.0668667	0.0205892	1.30256
2012	15.594	1.21173e+09	0.592418	3.90769e+06	121842065	2.94444	0.0355244	0.074481	0.0209153	1.30256
2013	15.5964	1.33057e+09	0.636463	3.90769e+06	1.31908e+08	2.99573	0.0355244	0.0788642	0.0210089	1.30256
2014	15.6132	1.98294e+09	0.695063	3.90769e+06	1.59718e+08	3.04452	0.0355244	0.0842695	0.0214078	1.30256
2015	15.6162	1.9408e+09	0.58659	3.90769e+06	1.8363e+08	3.09104	0.0355244	0.0898987	0.0213864	1.30256
2016	15.6468	1.95974e+09	0.578484	3.90769e+06	1.90087e+08	3.13549	0.0355244	0.117619	0.0213961	1.30256
2017	15.6684	3.90478e+09	0.818492	3.90769e+06	1.93466e+08	3.17805	0.0355244	0.124848	0.0220855	1.30256
2019	15.7158	6.47199e+09	0.632612	4.02492e+06	2.06948e+08	3.2581	0.0365902	0.129938	0.0225907	1.34164
2020	15.7206	9.90375e+09	0.719174	4.02492e+06	2.43497e+08	3.29584	0.0365902	0.147617	0.0230162	1.34164
2000	15.7326	4.6088e+08	0.559544	1.36829e+06	2.14315e+07	1.79176	0.012439	0.0108444	0.0199486	0.456097
2001	15.7338	4.68852e+08	0.683133	1.36829e+06	2.38497e+07	1.94591	0.012439	0.0115578	0.0199658	0.456097
2002	15.801	3.38433e+08	0.585805	1.36829e+06	3.1399e+07	2.07944	0.012439	0.01172	0.0196398	0.456097
2003	15.8076	2.76946e+08	0.592952	1.36829e+06	3.49735e+07	2.19722	0.012439	0.0307473	0.0194393	0.456097
2005	15.8124	5.99056e+08	0.643976	1.36829e+06	3.56895e+07	2.3979	0.012439	0.0332538	0.0202109	0.456097
2006	15.8394	6.09737e+08	0.597285	1.36829e+06	4.97431e+07	2.48491	0.012439	0.0377802	0.0202285	0.456097
2007	15.8484	6.57017e+08	0.674799	1.36829e+06	6.17793e+07	2.56495	0.012439	0.040141	0.0203032	0.456097
2008	15.849	611818377	0.653792	1.36829e+06	6.37735e+07	2.63906	0.012439	0.0494797	0.0202319	0.456097
2009	15.8508	6.54664e+08	0.734349	1.36829e+06	6.94286e+07	2.70805	0.012439	0.052787	0.0202996	0.456097
2010	15.852	8.50322e+08	0.672747	1.36829e+06	1.12447e+08	2.77259	0.012439	0.0652439	0.0205611	0.456097
2011	15.8664	1.41929e+09	0.698867	1.36829e+06	1.68738e+08	2.83321	0.012439	0.0687642	0.0210734	0.456097
2012	15.8688	1.86127e+09	0.750595	1.36829e+06	1.87058e+08	2.89037	0.012439	0.0710759	0.0213445	0.456097
2013	15.9198	3.37109e+09	0.806481	1.36829e+06	2.12479e+08	2.94444	0.012439	0.0751173	0.0219385	0.456097
2014	15.9252	4.6756e+09	0.803558	2.05244e+06	2.16149e+08	2.99573	0.0186585	0.0757713	0.0222656	0.684146
2015	15.9288	3.40257e+09	0.647972	2.05244e+06	2.17834e+08	3.04452	0.0186585	0.0804534	0.0219478	0.684146
2016	15.9576	5.14579e+09	0.708479	2.05244e+06	2.19718e+08	3.09104	0.0186585	0.0854447	0.0223614	0.684146
2017	15.9606	7.61907e+09	0.761753	2.05244e+06	2.24197e+08	3.13549	0.0186585	0.454901	0.0227539	0.684146
2018	15.9612	8822025314	0.743297	2.05244e+06	2.59328e+08	3.17805	0.0186585	0.475192	0.0229005	0.684146
2019	15.9732	8.77016e+09	0.673751	2.07198e+06	3.2961e+08	3.21888	0.0188362	0.829322	0.0228946	0.690659
2020	15.9786	9.03929e+09	0.687771	2.07198e+06	5.012e+08	3.2581	0.0188362	1.23767	0.0229248	0.690659
2000	15.987	6.06934e+08	0.43023	1162700	2.73811e+07	1.79176	0.01057	0.0265301	0.0202239	0.387567
2001	16.0086	8.57071e+08	0.184597	1327700	2.91531e+07	1.94591	0.01207	0.0337382	0.020569	0.442567
2002	16.014	1.02325e+09	0.360586	1327700	5.40988e+07	2.07944	0.01207	0.0360401	0.0207462	0.442567
2003	16.0434	1.16637e+09	0.395307	1327700	8.58348e+07	2.19722	0.01207	0.0615839	0.0208772	0.442567
2004	16.0476	1.50973e+09	0.501001	2655400	8.61407e+07	2.30259	0.02414	0.0623148	0.0211352	0.885133
2005	16.0518	1.33116e+09	0.407777	2655400	8.6599e+07	2.3979	0.02414	0.0728549	0.0210093	0.885133
2006	16.0698	1.55062e+09	0.440434	3319250	9.41689e+07	2.48491	0.030175	0.0740948	0.0211619	1.10642
2007	16.0704	4.67744e+09	0.513285	3828250	1.06169e+08	2.56495	0.0348023	0.0778566	0.022266	1.27608
2008	16.0764	5.02323e+09	0.602524	5742375	1.52713e+08	2.63906	0.0522034	0.0781839	0.0223373	1.91413
2009	16.0806	6.47607e+09	0.675933	5742375	1.71258e+08	2.70805	0.0522034	0.0804367	0.0225914	1.91413
2010	16.0836	7971514291	0.687553	5742375	251656351	2.77259	0.0522034	0.0844172	0.0227991	1.91413
2011	16.1016	8052164501	0.6375	5742375	341945229	2.83321	0.0522034	0.0850903	0.0228092	1.91413
2012	16.104	7803188441	0.608351	5742375	365825658	2.89037	0.0522034	0.0917878	0.0227778	1.91413
2013	16.1196	7976761304	0.588088	5742375	449367489	2.94444	0.0522034	0.0981628	0.0227998	1.91413
2014	16.1196	15692498583	0.454445	1.13174e+07	7.67026e+08	2.99573	0.102885	0.0994313	0.0234764	3.77246
2015	16.1232	21628692218	0.387465	1.4011e+07	9.8626e+08	3.04452	0.127373	0.107351	0.0237973	4.67033
2016	16.1238	2.16793e+10	0.365342	1.4011e+07	1000762138	3.09104	0.127373	0.110963	0.0237996	4.67033
2017	16.1304	2.96523e+10	0.511848	1.4011e+07	1.09137e+09	3.13549	0.127373	0.111534	0.0241128	4.67033
2018	16.1304	6.0037e+10	0.566855	2.04812e+07	1270483375	3.17805	0.186193	0.120654	0.0248182	6.82708
2019	16.131	6.5451e+10	0.591951	2.04812e+07	1.45743e+09	3.21888	0.186193	0.135742	0.0249046	6.82708
2020	16.1604	7.35578e+10	0.543647	2.45775e+07	1562874219	3.2581	0.223432	0.265989	0.0250213	8.19249
2000	16.1772	1280868467	0.19345	2964000	35045344	1.94591	0.0269455	0.0408962	0.0209708	0.988
2001	16.1826	1393918123	0.244795	2964000	4.27697e+07	2.07944	0.0269455	0.0459224	0.0210554	0.988
2002	16.1868	1286478610	0.356263	2964000	51568564	2.19722	0.0269455	0.0475849	0.0209752	0.988
2003	16.197	1.45742e+09	0.422107	2964000	5.40882e+07	2.30259	0.0269455	0.0518467	0.0210999	0.988
2004	14.8516	1.24187e+09	0.613731	2964000	6.4418e+07	2.3979	0.0269455	0.0567059	0.0209399	0.988
2005	14.8571	1.20128e+09	0.648528	2964000	6.47499e+07	2.48491	0.0269455	0.0656373	0.0209067	0.988
2006	14.8693	1.12501e+09	0.61824	3527160	6.8631e+07	2.56495	0.0320651	0.0728157	0.0208411	1.17572
2007	14.8918	1.3169e+09	0.503713	3879876	6.90595e+07	2.63906	0.0352716	0.0751726	0.0209985	1.29329
2008	14.894	1.39557e+09	0.550492	4.26786e+06	7.84514e+07	2.70805	0.0387988	0.0783043	0.0210566	1.42262
2009	14.9094	1.48281e+09	0.518206	4.26786e+06	9.43394e+07	2.77259	0.0387988	0.0787199	0.0211172	1.42262
2010	14.9232	1.99116e+09	0.450407	5.04607e+06	1.05615e+08	2.83321	0.0458733	0.0805653	0.021412	1.68202
2011	14.933	2.16333e+09	0.46746	7.5691e+06	1.22678e+08	2.89037	0.06881	0.0811917	0.0214949	2.52303
2012	14.9402	2.3278e+09	0.502397	7.5691e+06	1.27254e+08	2.94444	0.06881	0.0812188	0.0215682	2.52303
2013	14.9418	2.59956e+09	0.5322	7.5691e+06	1.40003e+08	2.99573	0.06881	0.0820904	0.0216786	2.52303
2014	14.949	3.66272e+09	0.644927	7.5691e+06	1.41769e+08	3.04452	0.06881	0.0832091	0.0220215	2.52303
2015	14.9605	4.46415e+09	0.701165	7.5691e+06	1.52585e+08	3.09104	0.06881	0.0877586	0.0222193	2.52303
2016	14.9616	6.78705e+09	0.660779	7.89095e+06	1.52817e+08	3.13549	0.0717359	0.101133	0.0226383	2.63032
2017	14.9649	7.62542e+09	0.575245	1.18364e+07	1.67406e+08	3.17805	0.107604	0.110747	0.0227548	3.94547
2018	14.9655	1.06589e+10	0.512594	1.15548e+07	1.70444e+08	3.21888	0.105044	0.126718	0.0230897	3.85161
2019	14.9655	1.137e+10	0.53991	1.12338e+07	1.71922e+08	3.2581	0.102126	0.129351	0.0231542	3.74461
2020	14.9688	1.18669e+10	0.540957	1.08828e+07	194511478	3.29584	0.0989345	0.444624	0.023197	3.6276
2000	14.9842	1.10885e+09	0.607166	2.20901e+06	5.76157e+06	2.07944	0.0200819	0.0312483	0.0208266	0.736337
2001	14.9946	1188321640	0.633398	2.20901e+06	1.15156e+07	2.19722	0.0200819	0.0502626	0.0208958	0.736337
2002	14.9952	1.09542e+09	0.65023	2.20901e+06	1.46731e+07	2.30259	0.0200819	0.102677	0.0208144	0.736337
2003	15.0117	1.07062e+09	0.649585	2.20901e+06	1.95081e+07	2.3979	0.0200819	0.107266	0.0207915	0.736337
2004	15.0139	9.37464e+08	0.81813	2.20901e+06	2.08221e+07	2.48491	0.0200819	0.127611	0.0206587	0.736337
2005	15.0244	7.28665e+08	0.705693	2.20901e+06	2.41117e+07	2.56495	0.0200819	0.128563	0.0204067	0.736337
2006	15.0244	7.40555e+08	0.78888	2.20901e+06	2.41914e+07	2.63906	0.0200819	0.128792	0.0204229	0.736337
2007	15.0326	1.03527e+09	0.808284	2.20901e+06	3.09518e+07	2.70805	0.0200819	0.133936	0.0207579	0.736337
2008	15.0331	1.12613e+09	0.868018	2.20901e+06	3.6396e+07	2.77259	0.0200819	0.14427	0.0208421	0.736337
2009	15.0392	1.45167e+09	0.906939	2.20901e+06	4.40343e+07	2.83321	0.0200819	0.190544	0.021096	0.736337
2010	15.0645	1.54073e+09	1.09739	2.20901e+06	5.2302e+07	2.89037	0.0200819	0.194947	0.0211555	0.736337
2011	15.0826	1.54079e+09	1.2517	2.20901e+06	5.74675e+07	2.94444	0.0200819	0.488931	0.0211556	0.736337
2014	15.0843	7.87196e+09	0.628363	2.65081e+06	6.20869e+07	3.09104	0.0240983	0.507429	0.0227866	0.883605
2015	15.0997	7.99571e+09	0.374701	5.73892e+06	7.18919e+07	3.13549	0.052172	0.512397	0.0228022	1.91297
2016	15.158	1.06405e+10	0.482337	1.14778e+07	7.3414e+07	3.17805	0.104344	0.7211	0.0230879	3.82595
2017	15.1624	1.41697e+10	0.591611	1.17535e+07	9.02862e+07	3.21888	0.10685	0.742015	0.0233744	3.91782
2018	15.164	1.32548e+10	0.561924	1.17535e+07	9.89301e+07	3.2581	0.10685	0.829478	0.0233076	3.91782
2019	15.1679	1.2457e+10	0.554071	1.17535e+07	1.01792e+08	3.29584	0.10685	2.40467	0.0232455	3.91782
2020	15.1712	1.17568e+10	0.588872	1.17453e+07	1.27121e+08	3.3322	0.106775	2.95253	0.0231877	3.9151
2000	15.1745	4.10858e+09	0.45749	7.26146e+06	3.77969e+07	1.60944	0.0660133	0.0596369	0.0221363	2.42049
2001	15.1932	3.45929e+09	0.562002	7.26146e+06	4.22576e+07	1.79176	0.0660133	0.0622242	0.0219643	2.42049
2002	15.1965	3.72248e+09	0.541992	7.26146e+06	4.42228e+07	1.94591	0.0660133	0.0623927	0.0220377	2.42049
2003	15.2108	3.91124e+09	0.515973	7.26146e+06	4.54061e+07	2.07944	0.0660133	0.066642	0.0220871	2.42049
2004	15.2119	3.8606e+09	0.507736	7.26146e+06	4.67407e+07	2.19722	0.0660133	0.0700102	0.0220741	2.42049
2005	15.2152	3.45867e+09	0.520537	7.26146e+06	5.19934e+07	2.30259	0.0660133	0.071404	0.0219641	2.42049
2006	15.2251	3.15379e+09	0.518072	7.84799e+06	6.0042e+07	2.3979	0.0713454	0.0726939	0.0218719	2.616
2009	15.2355	1.35949e+09	0.186105	7.84799e+06	6.58141e+07	2.63906	0.0713454	0.0748901	0.0210304	2.616
2010	15.2449	1.46627e+09	0.199613	7.84799e+06	1.05121e+08	2.70805	0.0713454	0.0759615	0.021106	2.616
2011	15.2465	1.67358e+09	0.209863	7.84799e+06	1.21978e+08	2.77259	0.0713454	0.0782457	0.0212382	2.616
2012	15.2471	1.7407e+09	0.211593	7.84799e+06	1.3386e+08	2.83321	0.0713454	0.0862942	0.0212776	2.616
2013	15.263	2.13494e+09	0.327471	7.84799e+06	1.43908e+08	2.89037	0.0713454	0.0892972	0.0214817	2.616
2014	15.2818	2.65972e+09	0.437771	7.84799e+06	1.44029e+08	2.94444	0.0713454	0.0896449	0.0217015	2.616
2015	15.2873	2.61466e+09	0.357337	7.84799e+06	1.44466e+08	2.99573	0.0713454	0.0963259	0.0216844	2.616
2016	15.3015	2.54828e+09	0.309922	7.84799e+06	1.57551e+08	3.04452	0.0713454	0.112101	0.0216587	2.616
2017	15.3082	6.99259e+09	0.630906	1.23566e+07	1.64448e+08	3.09104	0.112332	0.118581	0.0226681	4.11885
2018	15.3131	7.12801e+09	0.656307	1.23566e+07	1.8118e+08	3.13549	0.112332	0.145871	0.0226873	4.11885
2019	15.317	6.1906e+09	0.594452	1.23566e+07	2.15318e+08	3.17805	0.112332	0.150658	0.0225463	4.11885
2020	15.3384	5.83098e+09	0.574448	1.23566e+07	3.68361e+08	3.21888	0.112332	0.19163	0.0224865	4.11885
2000	15.339	2.54949e+09	0.412831	6.63225e+06	9.31004e+07	1.38629	0.0602932	0.0307365	0.0216592	2.21075
2001	15.3648	2.44456e+09	0.4402	6.63225e+06	1.03043e+08	1.60944	0.0602932	0.0350626	0.0216171	2.21075
2002	15.3686	2.49917e+09	0.482108	6.63225e+06	1.11269e+08	1.79176	0.0602932	0.0368481	0.0216392	2.21075
2003	15.372	2.68221e+09	0.514617	6.63225e+06	1.19037e+08	1.94591	0.0602932	0.0373364	0.0217099	2.21075
2004	15.3956	3.0188e+09	0.51901	6.63225e+06	1.45371e+08	2.07944	0.0602932	0.0386317	0.0218281	2.21075
2005	15.3962	4.15273e+09	0.599404	6.63225e+06	1.45717e+08	2.19722	0.0602932	0.0430676	0.022147	2.21075
2006	15.3978	4.48066e+09	0.596686	6.63225e+06	1.94309e+08	2.30259	0.0602932	0.0431982	0.022223	2.21075
2007	15.4116	8.97971e+09	0.368114	1.20051e+07	4.58326e+08	2.3979	0.109137	0.0447727	0.0229182	4.00169
2008	15.4347	1.67628e+10	0.640793	1.20051e+07	4.64691e+08	2.48491	0.109137	0.0481307	0.0235424	4.00169
2009	15.4627	2.20538e+10	0.702672	1.20051e+07	4.92339e+08	2.56495	0.109137	0.0548538	0.0238168	4.00169
2010	15.4633	2.65364e+10	0.750634	1.20051e+07	1.03049e+09	2.63906	0.109137	0.0711433	0.0240018	4.00169
2011	15.4671	2.85364e+10	0.735552	1.20051e+07	1.26256e+09	2.70805	0.109137	0.078339	0.0240744	4.00169
2012	15.4715	3.27533e+10	0.774421	1.20051e+07	1.31484e+09	2.77259	0.109137	0.0784921	0.0242123	4.00169
2013	15.4742	2.8444e+10	0.745773	1.20051e+07	1.35072e+09	2.83321	0.109137	0.0872515	0.0240712	4.00169
2014	15.4996	3.45976e+10	0.725987	1.59944e+07	1.40225e+09	2.89037	0.145404	0.0874302	0.024267	5.33148
2016	15.5039	3.13706e+10	0.646672	1.59944e+07	1.53014e+09	2.99573	0.145404	0.0874493	0.0241691	5.33148
2017	15.5424	3.09681e+10	0.591054	1.59944e+07	1.53133e+09	3.04452	0.145404	0.0919231	0.0241562	5.33148
2018	15.5639	3.24607e+10	0.576934	1.59944e+07	1.59646e+09	3.09104	0.145404	0.124925	0.0242033	5.33148
2019	15.5705	2.93592e+10	0.51817	1.59944e+07	1.62267e+09	3.13549	0.145404	0.138625	0.0241029	5.33148
2020	15.5892	2.78997e+10	0.494189	1.59944e+07	1.64241e+09	3.17805	0.145404	0.170625	0.0240519	5.33148
2000	15.5925	4.57901e+09	0.743872	4320000	2.72336e+08	1.94591	0.0392727	0.0168027	0.0222447	1.44
2001	15.5964	4.66092e+09	0.757734	4320000	3.17634e+08	2.07944	0.0392727	0.0229075	0.0222625	1.44
2002	15.6035	4631882210	0.748833	4320000	3.2866e+08	2.19722	0.0392727	0.0233967	0.0222562	1.44
2003	15.6079	4.8146e+09	0.746424	4320000	3.38382e+08	2.30259	0.0392727	0.0236058	0.0222949	1.44
2004	15.6255	4.94727e+09	0.732312	4320000	4.42148e+08	2.3979	0.0392727	0.0283135	0.0223221	1.44
2005	15.626	4.7526e+09	0.67793	4320000	4.71253e+08	2.48491	0.0392727	0.0302002	0.022282	1.44
2006	15.6387	7.19787e+09	0.538094	6648000	5.0788e+08	2.56495	0.0604364	0.0350035	0.0226971	2.216
2007	15.6541	7.93413e+09	0.525661	7312800	5.11529e+08	2.63906	0.06648	0.0373927	0.0227944	2.4376
2008	15.6596	7.91996e+09	0.498024	10237920	5.24283e+08	2.70805	0.093072	0.0375125	0.0227927	3.41264
2009	15.6656	1.1647e+10	0.594227	10237920	5.24976e+08	2.77259	0.093072	0.0391135	0.0231783	3.41264
2010	15.6745	1.45709e+10	0.6138	15868776	5.27122e+08	2.83321	0.144262	0.0635786	0.0234023	5.28959
2011	15.6799	1.40424e+10	0.525585	2.06294e+07	5.30501e+08	2.89037	0.18754	0.0702863	0.0233653	6.87647
2012	15.686	1.40732e+10	0.495988	2.06294e+07	5.33457e+08	2.94444	0.18754	0.0712872	0.0233675	6.87647
2013	15.6948	1.44497e+10	0.561427	2.06294e+07	5.48094e+08	2.99573	0.18754	0.0831864	0.0233939	6.87647
2014	15.6964	1.42158e+10	0.540798	2.06294e+07	5.62931e+08	3.04452	0.18754	0.0878323	0.0233776	6.87647
2015	15.7041	1.58828e+10	0.503239	2.21263e+07	5.97917e+08	3.09104	0.201148	0.0976412	0.0234885	7.37543
2016	15.7124	1.69691e+10	0.515829	2.21263e+07	6.28153e+08	3.13549	0.201148	0.115307	0.0235547	7.37543
2017	15.7157	1.88688e+10	0.448532	2.37979e+07	6.76202e+08	3.17805	0.216345	0.1183	0.0236608	7.93263
2018	15.7223	1.95063e+10	0.450591	3.56969e+07	6.90214e+08	3.21888	0.324517	0.119335	0.023694	11.899
2019	15.7267	2.03206e+10	0.440773	3.56969e+07	6.96776e+08	3.2581	0.324517	0.123732	0.0237349	11.899
2020	15.7317	2.43483e+10	0.47259	3.56969e+07	7.4185e+08	3.29584	0.324517	0.124604	0.0239157	11.899
2000	15.7438	2.2466e+09	0.474632	1.84858e+06	1.52395e+08	1.94591	0.0168052	0.0773928	0.0215327	0.616192
2001	15.7965	2.72039e+09	0.560884	1.84858e+06	1.64443e+08	2.07944	0.0168052	0.0853944	0.021724	0.616192
2002	15.7971	3.2939e+09	0.591954	1.84858e+06	1.79096e+08	2.19722	0.0168052	0.098577	0.0219153	0.616192
2003	15.7993	3.50295e+09	0.519436	3.87663e+06	2.13533e+08	2.30259	0.0352421	0.102114	0.0219769	1.29221
2004	15.8004	4.09728e+09	0.570279	3.87663e+06	2.23872e+08	2.3979	0.0352421	0.117911	0.0221336	1.29221
2005	15.8015	4.41955e+09	0.582472	3.87663e+06	2.33756e+08	2.48491	0.0352421	0.129321	0.0222093	1.29221
2006	15.8015	4.21989e+09	0.529593	3.87663e+06	2.45913e+08	2.56495	0.0352421	0.12987	0.0221631	1.29221
2007	15.8064	5.30322e+09	0.561746	3.87663e+06	2.53132e+08	2.63906	0.0352421	0.137465	0.0223916	1.29221
2008	15.8185	6.15461e+09	0.446161	4.52063e+06	2.92237e+08	2.70805	0.0410967	0.139492	0.0225405	1.50688
2009	15.8218	7.011e+09	0.50535	7.68508e+06	2.92618e+08	2.77259	0.0698644	0.158004	0.0226707	2.56169
2010	15.8466	9.11276e+09	0.585435	7.68508e+06	3.34936e+08	2.83321	0.0698644	0.166559	0.0229329	2.56169
2011	15.851	9.46894e+09	0.564772	7.68508e+06	3.83428e+08	2.89037	0.0698644	0.17755	0.0229713	2.56169
2012	15.8515	1.06166e+10	0.593047	1.38331e+07	3.85089e+08	2.94444	0.125756	0.179921	0.0230857	4.61105
2013	15.8527	1.22234e+10	0.499835	1.69696e+07	3.86521e+08	2.99573	0.154269	0.198316	0.0232266	5.65655
2014	15.8576	1.38052e+10	0.554065	1.69696e+07	3.90182e+08	3.04452	0.154269	0.214453	0.0233483	5.65655
2015	15.8636	1.61315e+10	0.622803	1.69696e+07	3.94721e+08	3.09104	0.154269	0.228609	0.023504	5.65655
2016	15.884	1.72492e+10	0.637762	1.69696e+07	3.97965e+08	3.13549	0.154269	0.234548	0.023571	5.65655
2017	15.8972	1.88434e+10	0.659883	1.69696e+07	4.00615e+08	3.17805	0.154269	0.234677	0.0236594	5.65655
2018	15.9104	1.89997e+10	0.653134	1.69696e+07	4.0549e+08	3.21888	0.154269	0.243664	0.0236677	5.65655
2019	15.9126	19600592081	0.649514	1.69696e+07	4.12267e+08	3.2581	0.154269	0.244332	0.0236988	5.65655
2020	15.9176	1.94052e+10	0.634451	1.69696e+07	4.23159e+08	3.29584	0.154269	0.246013	0.0236888	5.65655
2000	15.9181	1.26471e+09	0.0929135	2.704e+06	29226710	1.94591	0.0245818	0.0127427	0.0209581	0.901333
2001	15.9209	1286404559	0.0783583	2.704e+06	3.36991e+07	2.07944	0.0245818	0.0162185	0.0209751	0.901333
2002	15.9241	1.46957e+09	0.146489	2.704e+06	4.36332e+07	2.19722	0.0245818	0.0235779	0.0211082	0.901333
2003	15.9313	1.43009e+09	0.1192	2.704e+06	4.53906e+07	2.30259	0.0245818	0.0313776	0.021081	0.901333
2004	15.9368	2.71832e+09	0.477476	2.704e+06	6.64522e+07	2.3979	0.0245818	0.0347736	0.0217233	0.901333
2005	15.9467	2.67803e+09	0.477468	2.704e+06	9.96047e+07	2.48491	0.0245818	0.0474518	0.0217083	0.901333
2006	15.95	2.48163e+09	0.424918	3.08932e+06	1.04247e+08	2.56495	0.0280847	0.05303	0.0216322	1.02977
2007	15.956	2.78488e+09	0.347281	3.08932e+06	1.14632e+08	2.63906	0.0280847	0.0554997	0.0217475	1.02977
2008	15.9665	2.04951e+09	0.332836	3.08932e+06	1.2858e+08	2.70805	0.0280847	0.0639826	0.0214409	1.02977
2009	15.9802	2.7491e+09	0.383852	6.6695e+06	1.415e+08	2.77259	0.0606318	0.0642105	0.0217345	2.22317
2010	15.9852	3.82624e+09	0.531336	6.6695e+06	1.47942e+08	2.83321	0.0606318	0.0666532	0.0220651	2.22317
2011	15.9923	4.6638e+09	0.620521	6.6695e+06	1.48703e+08	2.89037	0.0606318	0.0716355	0.0222631	2.22317
2012	15.9929	4.99795e+09	0.679874	6.6695e+06	1.51808e+08	2.94444	0.0606318	0.0718815	0.0223323	2.22317
2013	15.9968	4.87348e+09	0.588971	6.6695e+06	152562427	2.99573	0.0606318	0.0746479	0.0223071	2.22317
2014	15.999	4.04614e+09	0.411927	6.6695e+06	1.71751e+08	3.04452	0.0606318	0.0815862	0.022121	2.22317
2015	16.0055	6.18236e+09	0.404929	7.21317e+06	1.78466e+08	3.09104	0.0655743	0.0978613	0.022545	2.40439
2016	16.0209	6.92265e+09	0.410328	7.21317e+06	1.92806e+08	3.13549	0.0655743	0.102041	0.0226581	2.40439
2017	16.0242	8.5655e+09	0.477586	7.21317e+06	2.08101e+08	3.17805	0.0655743	0.122693	0.022871	2.40439
2018	16.0468	1.03019e+10	0.500546	7.21317e+06	2.32821e+08	3.21888	0.0655743	0.123415	0.0230556	2.40439
2019	16.0529	1.13505e+10	0.496825	1.04591e+07	2.60368e+08	3.2581	0.0950827	0.148732	0.0231525	3.48636
2020	16.0611	1.2241e+10	0.50159	1.04591e+07	2.78212e+08	3.29584	0.0950827	0.167753	0.0232281	3.48636
2000	16.0682	6.32101e+09	0.691529	4134000	7.33086e+08	1.38629	0.0375818	0.0281922	0.0225671	1.378
2001	16.0732	9.05455e+09	0.56238	5560800	1.73062e+09	1.60944	0.0505527	0.042701	0.0229265	1.8536
2002	16.0748	1.24058e+10	0.637813	5560800	1.94773e+09	1.79176	0.0505527	0.0474047	0.0232414	1.8536
2003	16.0952	1.5767e+10	0.66534	6672960	2099715000	1.94591	0.0606633	0.0492357	0.0234812	2.22432
2004	16.1035	20849989000	0.537692	9595220	2431703000	2.07944	0.0872293	0.0526009	0.0237606	3.19841
2005	16.1084	21779131000	0.513487	9595220	2.57274e+09	2.19722	0.0872293	0.127418	0.0238042	3.19841
2006	16.115	25916949000	0.566276	9595220	3137066000	2.30259	0.0872293	0.131925	0.0239782	3.19841
2007	16.1205	39173096000	0.670988	9595220	3651498000	2.3979	0.0872293	0.135237	0.0243913	3.19841
2008	16.1227	50865921000	0.701499	13433300	3899003000	2.48491	0.122121	0.135508	0.0246525	4.47777
2009	16.1309	68342322000	0.737368	13841010	4010206000	2.56495	0.125827	0.138529	0.0249478	4.61367
2010	16.1535	84152357000	0.703371	28667320	4772823000	2.63906	0.260612	0.143427	0.0251559	9.55577
2011	16.1782	105368114000	0.750505	33995410	4987987000	2.70805	0.309049	0.145397	0.0253807	11.3318
2012	16.1821	107446306000	0.789302	34400780	4994996000	2.77259	0.312734	0.145568	0.0254003	11.4669
2013	16.1826	100079497000	0.763931	34375410	8349511000	2.83321	0.312504	0.147217	0.0253292	11.4585
2014	16.1914	106214196000	0.752458	34375410	9502265000	2.89037	0.312504	0.150642	0.0253887	11.4585
2015	16.2047	120893897000	0.641433	41507910	9586159000	2.94444	0.377345	0.160435	0.0255182	13.836
2016	16.2118	141640910000	0.711347	41846280	11039982000	2.99573	0.380421	0.162064	0.0256766	13.9488
2017	16.231	143962215000	0.684777	41926720	11110666000	3.04452	0.381152	0.171776	0.0256928	13.9756
2018	16.2316	129350749000	0.745184	41926720	14583897000	3.09104	0.381152	0.174117	0.0255858	13.9756
2019	16.2377	141202135000	0.731206	42275300	15249973000	3.13549	0.384321	0.176918	0.0256735	14.0918
2020	16.2443	150634906000	0.693813	46134350	16019453000	3.17805	0.419403	0.18545	0.0257381	15.3781
2000	16.252	3.06125e+08	0.518383	800000	1.45384e+07	2.83321	0.00727273	0.0142284	0.0195395	0.266667
2001	16.2574	8.57198e+08	0.61319	1015232	1.52911e+07	2.89037	0.00922938	0.0145011	0.0205692	0.338411
2002	16.2574	9.58292e+08	0.627528	1.62437e+06	1.93535e+07	2.94444	0.014767	0.0164419	0.0206807	0.541457
2003	16.2674	1.20214e+09	0.684074	1.62437e+06	2.42302e+07	2.99573	0.014767	0.0175248	0.0209074	0.541457
2004	16.2751	1.20651e+09	0.642657	1.62437e+06	2.49586e+07	3.04452	0.014767	0.0179729	0.020911	0.541457
2005	16.2893	1.33077e+09	0.669167	1.62437e+06	3.29574e+07	3.09104	0.014767	0.0184054	0.021009	0.541457
2006	16.2899	1.4667e+09	0.649897	1.62437e+06	3.76508e+07	3.13549	0.014767	0.0187241	0.0211063	0.541457
2007	16.2921	1.34273e+09	0.680719	1.62437e+06	4.17012e+07	3.17805	0.014767	0.0188549	0.021018	0.541457
2008	16.3091	2.20778e+09	0.796744	1.62437e+06	4.32809e+07	3.21888	0.014767	0.0192687	0.0215153	0.541457
2009	16.3135	2.3385e+09	0.77056	1.62437e+06	4.53507e+07	3.2581	0.014767	0.0192997	0.0215728	0.541457
2010	16.3141	1.95317e+09	0.706491	1.62437e+06	4.82135e+07	3.29584	0.014767	0.0194433	0.0213927	0.541457
2011	16.3476	2.33014e+09	0.723701	1.62437e+06	4.97372e+07	3.3322	0.014767	0.0197469	0.0215692	0.541457
2012	16.3564	3189577968	0.756321	1.62437e+06	5.10722e+07	3.3673	0.014767	0.0205837	0.0218832	0.541457
2013	16.3773	3.98252e+09	0.757927	2.11168e+06	5.70018e+07	3.4012	0.0191971	0.020842	0.0221052	0.703894
2014	16.3939	4.91798e+09	0.75983	2.53402e+06	5.97167e+07	3.43399	0.0230365	0.0241988	0.0223162	0.844673
2015	16.4081	6.61755e+09	0.672985	2.74372e+06	6.09767e+07	3.46574	0.0249429	0.0299557	0.022613	0.914573
2016	16.4115	1.21482e+10	0.698646	5.13004e+06	1.74876e+08	3.49651	0.0466367	0.0341877	0.0232204	1.71001
2017	16.4263	1.14646e+10	0.640241	5.13004e+06	1.82616e+08	3.52636	0.0466367	0.0377378	0.0231625	1.71001
2018	16.4329	1.1448e+10	0.597413	7.69505e+06	1.88199e+08	3.55535	0.069955	0.0452317	0.0231611	2.56502
2019	16.4395	1.47461e+10	0.630137	7.69505e+06	2.03567e+08	3.58352	0.069955	0.0463283	0.0234142	2.56502
2020	16.445	1.80814e+10	0.655597	7.69516e+06	2.25205e+08	3.61092	0.069956	0.0490888	0.0236181	2.56505
2000	16.4483	2.22806e+09	0.455322	4584915	4.0614e+07	1.38629	0.041681	0.0126943	0.0215244	1.52831
2001	16.4533	2.26712e+09	0.476183	4584915	6.75199e+07	1.60944	0.041681	0.0214753	0.0215418	1.52831
2002	16.4538	2.05096e+09	0.432305	4584915	9.1203e+07	1.79176	0.041681	0.0226071	0.0214416	1.52831
2003	16.4648	1.97091e+09	0.355007	4584915	9.76902e+07	1.94591	0.041681	0.0251011	0.0214018	1.52831
2004	16.4665	2.21115e+09	0.29927	4584915	1.03698e+08	2.07944	0.041681	0.0262516	0.0215168	1.52831
2005	16.4681	2.43728e+09	0.285766	4584915	1.16061e+08	2.19722	0.041681	0.0299668	0.0216141	1.52831
2006	16.4758	2.25904e+09	0.263458	4584915	1.44484e+08	2.30259	0.041681	0.031856	0.0215382	1.52831
2007	15.0055	3.29282e+09	0.467344	4584915	1.59525e+08	2.3979	0.041681	0.0388852	0.021915	1.52831
2008	15.011	2.55105e+09	0.539303	5501898	1.68813e+08	2.48491	0.0500173	0.039984	0.0216598	1.83397
2009	15.0175	2.74454e+10	0.700102	5501898	5.69122e+08	2.56495	0.0500173	0.0410598	0.0240355	1.83397
2010	15.024	3.29248e+10	0.674447	1.32359e+07	5.87422e+08	2.63906	0.120327	0.0417539	0.0242175	4.41198
2011	15.032	3.28003e+10	0.68834	1.32359e+07	6.0631e+08	2.70805	0.120327	0.0420353	0.0242137	4.41198
2012	15.033	3.91836e+10	0.738523	1.32359e+07	7.27986e+08	2.77259	0.120327	0.0423374	0.0243915	4.41198
2013	15.0555	3.92255e+10	0.77851	1.32359e+07	1.1062e+09	2.83321	0.120327	0.0503933	0.0243926	4.41198
2014	15.0675	4.05517e+10	0.791154	1.32359e+07	1.88643e+09	2.89037	0.120327	0.0541713	0.0244258	4.41198
2015	15.0795	3.94561e+10	0.779422	1.32359e+07	2.43596e+09	2.94444	0.120327	0.0605736	0.0243985	4.41198
2016	15.0805	4.08609e+10	0.767378	1.32359e+07	2.83613e+09	2.99573	0.120327	0.0634834	0.0244334	4.41198
2017	15.0815	1.52016e+10	0.502777	2.94407e+07	2.92671e+09	3.04452	0.267643	0.0701664	0.0234447	9.81356
2018	15.0975	1.60022e+10	0.584406	2.93617e+07	3.19686e+09	3.09104	0.266924	0.10361	0.023496	9.78722
2019	15.1105	2.16707e+10	0.600809	2.92818e+07	3.24535e+09	3.13549	0.266198	0.111472	0.0237992	9.76061
2020	15.1175	2.75303e+10	0.660481	2.92818e+07	3.32994e+09	3.17805	0.266198	0.116359	0.0240386	9.76061
2000	15.121	3.07419e+09	0.51104	7.85971e+06	3.36778e+07	1.38629	0.0714519	0.0466608	0.0218463	2.6199
2001	15.1275	2.7844e+09	0.469363	7.85971e+06	4.89614e+07	1.60944	0.0714519	0.081868	0.0217473	2.6199
2002	15.1285	2.41563e+09	0.338822	7.85971e+06	7.45377e+07	1.79176	0.0714519	0.0830808	0.0216052	2.6199
2003	15.1305	3.44828e+09	0.480441	7.85971e+06	7.57933e+07	1.94591	0.0714519	0.103437	0.0219611	2.6199
2004	15.1565	4.98283e+09	0.584246	7.85971e+06	7.76259e+07	2.07944	0.0714519	0.114055	0.0223293	2.6199
2005	15.1575	4.2692e+09	0.522651	7.85971e+06	8.24173e+07	2.19722	0.0714519	0.132905	0.0221747	2.6199
2006	15.1615	3.64956e+09	0.428767	7.85971e+06	8.31078e+07	2.30259	0.0714519	0.143365	0.0220179	2.6199
2007	15.1775	3.43901e+09	0.453169	7.85971e+06	8.70926e+07	2.3979	0.0714519	0.163113	0.0219585	2.6199
2008	15.1795	3.15668e+09	0.397693	8.96671e+06	1.39081e+08	2.48491	0.0815156	0.170207	0.0218728	2.9889
2009	15.189	7.0145e+08	0.748636	8.96671e+06	1.61971e+08	2.56495	0.0815156	0.171066	0.0203687	2.9889
2013	15.2015	5.91598e+08	0.669023	8.96671e+06	1.66378e+08	2.83321	0.0815156	0.187988	0.0201983	2.9889
2014	15.2185	4.20735e+08	0.723252	8.96671e+06	1.73817e+08	2.89037	0.0815156	0.292686	0.0198575	2.9889
2016	15.219	1.31372e+09	0.390353	1.00667e+07	2.3582e+08	2.99573	0.0915156	0.331153	0.0209961	3.35557
2017	15.224	2.8037e+09	0.610299	1.00667e+07	2.3743e+08	3.04452	0.0915156	0.331439	0.0217542	3.35557
2018	15.226	3.44369e+09	0.728095	1.00667e+07	2.67764e+08	3.09104	0.0915156	0.403635	0.0219598	3.35557
2019	15.2325	3.78629e+09	0.747129	1.00667e+07	3.1391e+08	3.13549	0.0915156	0.728651	0.0220547	3.35557
2020	15.241	3.71382e+09	0.790441	1.00667e+07	4.10397e+08	3.17805	0.0915156	0.767098	0.0220353	3.35557
2000	15.2585	1.30284e+09	0.261846	3726000	3.44173e+07	1.38629	0.0338727	0.0344968	0.0209878	1.242
2001	15.264	1.84838e+09	0.418652	4471200	3.83551e+07	1.60944	0.0406473	0.0462297	0.0213376	1.4904
2002	15.2725	2.33167e+09	0.43448	4471200	1.06362e+08	1.79176	0.0406473	0.0498966	0.0215698	1.4904
2003	15.278	2.99302e+09	0.393046	10462608	1.16802e+08	1.94591	0.0951146	0.0526626	0.0218195	3.48754
2004	15.279	3.67433e+09	0.426652	1.05284e+07	1.3814e+08	2.07944	0.0957127	0.056014	0.0220246	3.50947
2005	15.279	5.23831e+09	0.438888	1.11121e+07	1.50176e+08	2.19722	0.101019	0.0610197	0.0223793	3.70402
2006	15.2825	7.09086e+09	0.48491	1.11121e+07	1.77632e+08	2.30259	0.101019	0.0619825	0.0226821	3.70402
2007	15.289	1.24685e+10	0.542387	1.31054e+07	4.86964e+08	2.3979	0.11914	0.067127	0.0232465	4.36848
2008	15.2975	13946928365	0.504461	2.62109e+07	5.03152e+08	2.48491	0.238281	0.071656	0.0233585	8.73696
2009	15.3015	3.07448e+10	0.627589	3.10748e+07	9.99985e+08	2.56495	0.282498	0.0725581	0.024149	10.3583
2010	15.3025	4.85382e+10	0.696934	3.10748e+07	1.25654e+09	2.63906	0.282498	0.0843677	0.0246056	10.3583
2011	15.309	6.27618e+10	0.711698	5.59346e+07	1.4616e+09	2.70805	0.508496	0.0912648	0.0248626	18.6449
2012	15.316	7.29982e+10	0.699528	7.2715e+07	1.59681e+09	2.77259	0.661045	0.0994279	0.0250137	24.2383
2013	15.329	8.78788e+10	0.685297	7.2715e+07	1.7452e+09	2.83321	0.661045	0.139504	0.0251992	24.2383
2014	15.331	9.48754e+10	0.660105	7.27134e+07	1.87442e+09	2.89037	0.661031	0.178108	0.0252758	24.2378
2015	15.332	1.15266e+11	0.634098	8.20568e+07	1.98744e+09	2.94444	0.745971	0.188601	0.0254705	27.3523
2016	15.3465	1.46345e+11	0.671215	8.20568e+07	2.16393e+09	2.99573	0.745971	0.195511	0.0257092	27.3523
2017	15.3565	2.17463e+11	0.698911	8.20408e+07	2.2298e+09	3.04452	0.745826	0.228245	0.0261053	27.3469
2018	15.362	2.94167e+11	0.737692	8.20311e+07	2.40214e+09	3.09104	0.745737	0.232706	0.0264074	27.3437
2019	15.3705	3.7962e+11	0.749767	8.20179e+07	2774939753	3.13549	0.745618	0.290985	0.0266624	27.3393
2020	15.377	4.56588e+11	0.75826	8.20179e+07	2.82419e+09	3.17805	0.745618	0.302407	0.026847	27.3393
2000	15.38	1369357327	0.424588	2500000	3.40632e+07	1.38629	0.0227273	0.0185366	0.0210376	0.833333
2001	15.395	1.34857e+09	0.409079	2500000	3.50436e+07	1.60944	0.0227273	0.0276507	0.0210223	0.833333
2002	15.3985	1.27155e+09	0.3732	2500000	4.27765e+07	1.79176	0.0227273	0.0298556	0.0209635	0.833333
2003	15.401	1.26478e+09	0.385022	2500000	4.51396e+07	1.94591	0.0227273	0.0579097	0.0209582	0.833333
2004	15.404	1.25406e+09	0.380564	2500000	4.95836e+07	2.07944	0.0227273	0.0608503	0.0209496	0.833333
2005	15.409	9.8493e+08	0.375914	2500000	5.04459e+07	2.19722	0.0227273	0.0636615	0.0207081	0.833333
2006	15.419	1.00753e+09	0.370422	2500000	5.27837e+07	2.30259	0.0227273	0.0654628	0.0207308	0.833333
2007	15.4315	9.73556e+08	0.334518	2500000	55202832	2.3979	0.0227273	0.0673687	0.0206965	0.833333
2008	15.4365	1.12711e+09	0.386032	2500000	6.29857e+07	2.48491	0.0227273	0.06865	0.0208429	0.833333
2009	15.449	1.22779e+09	0.401516	2500000	9.6683e+07	2.56495	0.0227273	0.0752191	0.0209285	0.833333
2010	15.452	1.59635e+09	0.454388	2500000	1.0516e+08	2.63906	0.0227273	0.0763997	0.021191	0.833333
2011	15.463	1.82034e+09	0.495641	2500000	1.0577e+08	2.70805	0.0227273	0.0774253	0.0213223	0.833333
2012	15.4915	1.99167e+09	0.509238	2500000	1.21709e+08	2.77259	0.0227273	0.077541	0.0214122	0.833333
2013	15.4925	2.25347e+09	0.482769	2710000	1.2301e+08	2.83321	0.0246364	0.0798596	0.0215357	0.903333
2014	15.4985	2.60814e+09	0.51634	2710000	1.28739e+08	2.89037	0.0246364	0.0900674	0.0216819	0.903333
2015	15.5075	4.04445e+09	0.552956	3.13497e+06	1.33037e+08	2.94444	0.0284998	0.0955549	0.0221206	1.04499
2016	15.511	5.06549e+09	0.594943	3.13497e+06	1.40991e+08	2.99573	0.0284998	0.0967096	0.0223457	1.04499
2017	15.5115	6.08709e+09	0.610373	6.26995e+06	1.52792e+08	3.04452	0.0569995	0.0988604	0.0225294	2.08998
2018	15.52	7.55308e+09	0.634459	6.26995e+06	1.84272e+08	3.09104	0.0569995	0.106387	0.0227452	2.08998
2019	15.5245	7.62376e+09	0.551146	8.15002e+06	3.16642e+08	3.13549	0.0740911	0.107013	0.0227545	2.71667
2020	15.5305	1.06196e+10	0.66929	8.16578e+06	3.48424e+08	3.17805	0.0742344	0.32962	0.023086	2.72193
2000	15.531	8.72297e+08	0.7263	1528000	3.11882e+07	2.19722	0.0138909	0.0265654	0.0205866	0.509333
2001	15.537	3.04363e+09	0.351179	2218000	9.47939e+07	2.30259	0.0201636	0.0266243	0.0218363	0.739333
2002	15.5415	3.42931e+09	0.398365	3327000	9.56389e+07	2.3979	0.0302455	0.0290003	0.0219556	1.109
2003	15.5515	4.13883e+09	0.569147	3327000	1.28007e+08	2.48491	0.0302455	0.030602	0.0221437	1.109
2004	15.5545	3.78188e+09	0.555009	3327000	1.3663e+08	2.56495	0.0302455	0.0336564	0.0220535	1.109
2005	15.568	3.98612e+09	0.797985	3327000	1.50789e+08	2.63906	0.0302455	0.0400274	0.0221061	1.109
2006	15.575	3.52239e+09	0.753361	4750080	1.56973e+08	2.70805	0.0431825	0.0420343	0.0219824	1.58336
2007	15.5825	3.1216e+09	0.710526	6175104	1.66296e+08	2.77259	0.0561373	0.0425694	0.0218616	2.05837
2008	15.5845	2.77754e+09	0.718892	6.5251e+06	2.0007e+08	2.83321	0.0593191	0.0442179	0.0217448	2.17503
2009	15.5905	3.16475e+09	0.781156	6.5251e+06	2.07637e+08	2.89037	0.0593191	0.0461735	0.0218753	2.17503
2010	15.596	4.14779e+09	0.782385	6.5251e+06	2.34577e+08	2.94444	0.0593191	0.0519214	0.0221458	2.17503
2011	15.604	4.83532e+09	0.799178	6.5251e+06	2.96342e+08	2.99573	0.0593191	0.0551293	0.0222992	2.17503
2012	15.606	5.86352e+09	0.819736	6.5251e+06	3.40276e+08	3.04452	0.0593191	0.061363	0.022492	2.17503
2013	15.6065	8.01924e+09	0.764565	7.31714e+06	392362988	3.09104	0.0665194	0.0629151	0.0228051	2.43905
2014	15.611	9.63171e+09	0.814926	7.31714e+06	4.46542e+08	3.13549	0.0665194	0.0650874	0.0229883	2.43905
2015	15.619	1.27623e+10	0.832078	7.52514e+06	4.57926e+08	3.17805	0.0684104	0.0681747	0.0232698	2.50838
2016	15.6215	1.66615e+10	0.647212	2.64821e+07	4.67326e+08	3.21888	0.240746	0.0743538	0.0235364	8.82737
2017	15.6305	3.08644e+10	0.790373	2.64661e+07	6.64001e+08	3.2581	0.240601	0.12501	0.0241529	8.82204
2018	15.636	4.11267e+10	0.825944	2.64661e+07	1.06321e+09	3.29584	0.240601	0.156743	0.0244399	8.82204
2019	15.6385	4.11683e+10	0.809302	2.76258e+07	1.17453e+09	3.3322	0.251144	0.164728	0.0244409	9.20861
2020	15.6435	3.97205e+10	0.811438	2.75083e+07	1.2033e+09	3.3673	0.250076	0.168	0.0244051	9.16944
2000	15.644	3.40425e+09	0.5514	5850000	3.46025e+07	1.38629	0.0531818	0.0785691	0.0219483	1.95
2001	15.6625	3.3292e+09	0.516397	5850000	4.19225e+07	1.60944	0.0531818	0.0893399	0.021926	1.95
2002	15.673	3.43482e+09	0.377334	5850000	4.91103e+07	1.79176	0.0531818	0.104435	0.0219572	1.95
2003	15.678	3.94298e+09	0.259593	5850000	4.93143e+07	1.94591	0.0531818	0.107181	0.0220952	1.95
2004	15.6835	4.06994e+09	0.0867827	12450000	5.40261e+07	2.07944	0.113182	0.113873	0.0221269	4.15
2005	15.687	4.00164e+09	0.0736528	12450000	5.5211e+07	2.19722	0.113182	0.115962	0.02211	4.15
2006	15.697	4.14673e+09	0.063385	12450000	5.58104e+07	2.30259	0.113182	0.117088	0.0221456	4.15
2007	15.708	4.13883e+09	0.0444321	12450000	5.68547e+07	2.3979	0.113182	0.128622	0.0221437	4.15
2008	15.7135	4.57181e+09	0.0806655	12450000	5.68892e+07	2.48491	0.113182	0.13228	0.0222432	4.15
2009	15.722	4.86314e+09	0.0794906	12450000	5.88765e+07	2.56495	0.113182	0.133858	0.022305	4.15
2010	15.7265	4.97528e+09	0.0786573	12450000	5.98785e+07	2.63906	0.113182	0.139618	0.0223277	4.15
2011	15.7335	5.41418e+09	0.0770735	14940000	6.3267e+07	2.70805	0.135818	0.157694	0.0224123	4.98
2012	15.7395	5.29264e+09	0.0749291	19422000	6.40599e+07	2.77259	0.176564	0.159607	0.0223896	6.474
2013	15.7425	5.58708e+09	0.0859551	19422000	6.44659e+07	2.83321	0.176564	0.174336	0.0224437	6.474
2014	15.746	6.82595e+09	0.188218	19422000	6.7972e+07	2.89037	0.176564	0.179578	0.022644	6.474
2015	15.749	7.87883e+09	0.229364	19422000	7.21172e+07	2.94444	0.176564	0.189211	0.0227874	6.474
2016	15.75	8.25713e+09	0.215342	19422000	7.32864e+07	2.99573	0.176564	0.204473	0.0228343	6.474
2017	15.7605	9.296e+09	0.238875	19422000	9.4403e+07	3.04452	0.176564	0.227203	0.0229529	6.474
2018	15.777	1.03097e+10	0.248857	19422000	1.02406e+08	3.09104	0.176564	0.253786	0.0230564	6.474
2019	15.7845	1.10172e+10	0.257485	19422000	1.03444e+08	3.13549	0.176564	0.273076	0.0231227	6.474
2020	15.7935	1.31102e+10	0.2492	2.24916e+07	1.08612e+08	3.17805	0.204469	0.274604	0.0232967	7.49721
2000	15.8115	2.62358e+09	0.240763	4998900	3.12177e+07	1.09861	0.0454445	0.0196531	0.0216878	1.6663
2001	15.8165	2.60934e+09	0.165517	4998900	3.71859e+07	1.38629	0.0454445	0.0275209	0.0216824	1.6663
2002	15.833	2.71138e+09	0.0826868	7998240	3.83658e+07	1.60944	0.0727113	0.027808	0.0217207	2.66608
2003	15.8375	3.23678e+09	0.128453	7998240	4.6035e+07	1.79176	0.0727113	0.0288141	0.0218978	2.66608
2004	15.843	3.29102e+09	0.114141	7998240	5.40701e+07	1.94591	0.0727113	0.0291985	0.0219145	2.66608
2005	15.844	3.48286e+09	0.103925	7998240	5.67349e+07	2.07944	0.0727113	0.0303425	0.0219711	2.66608
2006	15.848	3.6599e+09	0.0931345	14396832	5.80267e+07	2.19722	0.13088	0.0317726	0.0220207	4.79894
2007	15.8525	3.98114e+09	0.0932809	14396832	5.82868e+07	2.30259	0.13088	0.0323317	0.0221048	4.79894
2008	15.854	5.43086e+09	0.139359	16902432	5.89523e+07	2.3979	0.153658	0.0329659	0.0224154	5.63414
2009	15.857	5.79077e+09	0.103256	16902432	6.25367e+07	2.48491	0.153658	0.0363696	0.0224795	5.63414
2010	15.8715	6.53607e+09	0.104214	16902432	6.5564e+07	2.56495	0.153658	0.0376111	0.0226006	5.63414
2011	15.873	9.16406e+09	0.251293	16902432	6.90828e+07	2.63906	0.153658	0.0388919	0.0229386	5.63414
2012	15.874	1.04025e+10	0.293495	1.69025e+07	7.41365e+07	2.70805	0.153659	0.0453963	0.0230653	5.63418
2013	15.875	1.18613e+10	0.341296	1.69179e+07	7.99661e+07	2.77259	0.153799	0.0469401	0.0231965	5.63929
2014	15.878	1.26976e+10	0.376038	1.69179e+07	8.39454e+07	2.83321	0.153799	0.0533913	0.0232647	5.63931
2015	15.8845	11955019714	0.142207	2.05077e+07	8.44337e+07	2.89037	0.186434	0.0538857	0.0232044	6.8359
2016	15.8885	1.24799e+10	0.141008	2.05077e+07	8.6816e+07	2.94444	0.186434	0.0574066	0.0232474	6.8359
2017	15.9065	1.31169e+10	0.144605	2.05077e+07	9.13915e+07	2.99573	0.186434	0.0615456	0.0232972	6.8359
2018	15.912	1.34534e+10	0.13351	2.05077e+07	1.03709e+08	3.04452	0.186434	0.0616702	0.0233225	6.8359
2019	15.918	1.40218e+10	0.138555	2.05077e+07	1.155e+08	3.09104	0.186434	0.0618598	0.0233639	6.8359
2020	15.924	1.51177e+10	0.210235	2.05077e+07	1.36041e+08	3.13549	0.186434	0.0687766	0.0234391	6.8359
2000	15.931	3.00768e+09	0.669283	2232616	7.26383e+07	2.07944	0.0202965	0.0203161	0.0218244	0.744205
2001	15.9325	3.1115e+09	0.665752	2232616	7.51491e+07	2.19722	0.0202965	0.0242912	0.0218584	0.744205
2002	15.934	2.74481e+09	0.60832	2232616	8.10473e+07	2.30259	0.0202965	0.024365	0.021733	0.744205
2003	15.9345	2.51061e+09	0.545737	2232616	8.37639e+07	2.3979	0.0202965	0.0264312	0.0216438	0.744205
2004	15.9505	2.71287e+09	0.571556	2232616	8.64157e+07	2.48491	0.0202965	0.0269351	0.0217213	0.744205
2005	15.952	3.0799e+09	0.60164	2.34425e+06	9.16691e+07	2.56495	0.0213113	0.0273396	0.0218482	0.781416
2006	15.954	3.96266e+09	0.543272	3.04425e+06	1.01031e+08	2.63906	0.027675	0.0294453	0.0221002	1.01475
2007	15.96	6.76364e+09	0.532721	3.04425e+06	1.18118e+08	2.70805	0.027675	0.0331427	0.0226348	1.01475
2008	15.9605	5.39152e+09	0.613565	3.04425e+06	1.1822e+08	2.77259	0.027675	0.0333348	0.0224081	1.01475
2009	15.971	5.88977e+09	0.552343	4.56637e+06	1.2205e+08	2.83321	0.0415125	0.0356354	0.0224965	1.52212
2010	15.99	10160244762	0.539683	4.56637e+06	1.32913e+08	2.89037	0.0415125	0.038515	0.0230417	1.52212
2011	15.998	7.50025e+09	0.590704	4.56637e+06	1.35468e+08	2.94444	0.0415125	0.0414874	0.0227382	1.52212
2012	15.9995	8.57828e+09	0.624482	5.02301e+06	1.36621e+08	2.99573	0.0456637	0.0439747	0.0228725	1.67434
2013	16.003	9.79152e+09	0.655718	5.52531e+06	1.42722e+08	3.04452	0.0502301	0.0469809	0.0230048	1.84177
2014	16.0095	1.10273e+10	0.664769	5.52531e+06	1.53932e+08	3.09104	0.0502301	0.0486057	0.0231236	1.84177
2015	16.012	16553824056	0.625577	8.55561e+06	1.64112e+08	3.13549	0.0777783	0.0502367	0.0235299	2.85187
2016	16.015	1.92906e+10	0.671569	1.19779e+07	1.83911e+08	3.17805	0.10889	0.0514892	0.0236829	3.99262
2017	16.028	2.57927e+10	0.74455	1.19779e+07	2.23699e+08	3.21888	0.10889	0.0536215	0.0239734	3.99262
2018	16.029	3.17412e+10	0.724716	1.43734e+07	2.79123e+08	3.2581	0.130668	0.0541505	0.0241809	4.79114
2019	16.0315	4.03134e+10	0.760364	1.86855e+07	3.47907e+08	3.29584	0.169868	0.0618934	0.0244199	6.22848
2020	16.042	4.89986e+10	0.774743	1.86855e+07	356237908	3.3322	0.169868	0.0689718	0.0246151	6.22848
2000	16.0455	1.29562e+09	0.292703	3300000	2.91401e+07	0.693147	0.03	0.0141372	0.0209823	1.1
2001	16.0495	1.29406e+09	0.224336	3300000	3.26037e+07	1.09861	0.03	0.0141886	0.0209811	1.1
2002	16.055	1.31463e+09	0.20012	3300000	3.28832e+07	1.38629	0.03	0.0175062	0.0209968	1.1
2003	16.0745	1.41594e+09	0.148348	5280000	3.35766e+07	1.60944	0.048	0.0209972	0.0210711	1.76
2004	16.084	1.50537e+09	0.142328	5280000	3.56685e+07	1.79176	0.048	0.0284312	0.0211323	1.76
2005	16.0865	1.50216e+09	0.141975	5280000	3.71066e+07	1.94591	0.048	0.0286411	0.0211302	1.76
2006	16.097	1.65198e+09	0.15856	5280000	4.09448e+07	2.07944	0.048	0.0292371	0.0212252	1.76
2007	16.1165	1765239891	0.132568	5280000	4.10475e+07	2.19722	0.048	0.0300288	0.0212916	1.76
2008	16.1165	1.68088e+09	0.0504604	5280000	4.28287e+07	2.30259	0.048	0.0306912	0.0212426	1.76
2009	16.131	1.8367e+09	0.102706	5280000	4.40009e+07	2.3979	0.048	0.0318773	0.0213312	1.76
2010	16.1345	1873833458	0.0793029	5280000	4.64869e+07	2.48491	0.048	0.0362934	0.0213513	1.76
2011	16.1425	1.98978e+09	0.0887114	5280000	4.68302e+07	2.56495	0.048	0.0372897	0.0214113	1.76
2012	16.146	1.9901e+09	0.0931204	5280000	4.70308e+07	2.63906	0.048	0.0381099	0.0214114	1.76
2013	16.147	2.04836e+09	0.0857419	5280000	4.71568e+07	2.70805	0.048	0.0381117	0.0214403	1.76
2014	16.15	2.03306e+09	0.0703586	5280000	4.73795e+07	2.77259	0.048	0.0384457	0.0214328	1.76
2015	16.1505	2.21705e+09	0.0892185	5280000	4.87496e+07	2.83321	0.048	0.04621	0.0215194	1.76
2016	16.155	2.42987e+09	0.051592	5280000	4.95988e+07	2.89037	0.048	0.0472743	0.0216111	1.76
2017	16.1585	2.55316e+09	0.0592995	5280000	4.98067e+07	2.94444	0.048	0.0483684	0.0216606	1.76
2018	16.1665	2.64694e+09	0.0557857	5280000	5.53078e+07	2.99573	0.048	0.0499147	0.0216967	1.76
2019	16.1725	2.94671e+09	0.0714295	5280000	59350604	3.04452	0.048	0.0521015	0.021804	1.76
2020	16.173	3.0762e+09	0.0702305	5280000	8.39145e+07	3.09104	0.048	0.0574133	0.021847	1.76
2000	16.1995	1.09427e+09	0.245365	1960000	3.7446e+07	0.693147	0.0178182	0.0794355	0.0208134	0.653333
2001	16.2005	1.07962e+09	0.188921	1960000	4.61373e+07	1.09861	0.0178182	0.0837953	0.0207999	0.653333
2002	16.204	1.3875e+09	0.33386	2352000	4.82556e+07	1.38629	0.0213818	0.0853101	0.0210508	0.784
2003	16.2045	1.60046e+09	0.27825	2568000	5.10554e+07	1.60944	0.0233455	0.0853243	0.0211936	0.856
2004	16.205	1.80456e+09	0.333052	5136000	5.15919e+07	1.79176	0.0466909	0.0861978	0.0213136	1.712
2005	16.2055	1.97997e+09	0.359594	5136000	5.28256e+07	1.94591	0.0466909	0.0871815	0.0214063	1.712
2006	16.2245	2.06628e+09	0.36697	5136000	5.60052e+07	2.07944	0.0466909	0.0873748	0.021449	1.712
2007	16.238	2.29138e+09	0.402758	5136000	5.91945e+07	2.19722	0.0466909	0.0899103	0.0215524	1.712
2008	16.238	2.30961e+09	0.378659	5136000	6.09025e+07	2.30259	0.0466909	0.0921666	0.0215603	1.712
2009	16.2465	2.50411e+09	0.391922	5136000	7.05555e+07	2.3979	0.0466909	0.0943816	0.0216412	1.712
2010	16.2685	2.51641e+09	0.356164	5136000	7.49985e+07	2.48491	0.0466909	0.0945171	0.0216461	1.712
2011	16.274	2.71093e+09	0.3603	5136000	8.41855e+07	2.56495	0.0466909	0.0968955	0.0217206	1.712
2012	16.2745	3.53103e+09	0.435512	5136000	9.14542e+07	2.63906	0.0466909	0.0980647	0.0219849	1.712
2013	16.2775	3.83999e+09	0.360138	5.67937e+06	1.01017e+08	2.70805	0.0516307	0.0993235	0.0220687	1.89312
2014	16.282	4.45444e+09	0.388661	6.0607e+06	1.16422e+08	2.77259	0.0550973	0.0998148	0.0222172	2.02023
2015	16.289	4.96176e+09	0.432835	6.0607e+06	1.21696e+08	2.83321	0.0550973	0.109812	0.022325	2.02023
2016	16.327	4.89319e+09	0.412218	6.0607e+06	1.23421e+08	2.89037	0.0550973	0.125969	0.0223111	2.02023
2017	16.3515	5.62143e+09	0.455037	6.0607e+06	1.24495e+08	2.94444	0.0550973	0.137037	0.0224499	2.02023
2018	16.352	5.66356e+09	0.434482	6.0607e+06	1.26741e+08	2.99573	0.0550973	0.139853	0.0224573	2.02023
2019	16.3555	5.86164e+09	0.421481	6.0607e+06	1.40113e+08	3.04452	0.0550973	0.153132	0.0224917	2.02023
2020	16.358	5.51255e+09	0.347693	6.0607e+06	141623518	3.09104	0.0550973	0.1692	0.0224303	2.02023
2004	16.368	30735020777	0.686053	2.58633e+07	1807115000	1.09861	0.235121	0.0252904	0.0241487	8.6211
2005	16.3795	30041039674	0.742927	2.58633e+07	1895088000	1.38629	0.235121	0.0309137	0.0241258	8.6211
2006	16.383	21961243000	0.796919	25863310	1977185000	1.60944	0.235121	0.0379288	0.0238125	8.6211
2008	16.3865	23192668000	0.732179	25863310	2161279000	1.94591	0.235121	0.0416965	0.0238671	8.6211
2009	16.396	30234449000	0.721231	29369310	2370378000	2.07944	0.266994	0.0446446	0.0241322	9.78977
2010	16.409	53478057000	0.661685	42381090	2506528652	2.19722	0.385283	0.0460836	0.0247025	14.127
2011	16.441	74014316000	0.739467	84762180	2799651000	2.30259	0.770565	0.0470434	0.0250275	28.2541
2012	16.442	79744793000	0.74628	84762180	3466176246	2.3979	0.770565	0.0552747	0.0251021	28.2541
2013	16.445	78080637000	0.744391	85314950	3626474862	2.48491	0.77559	0.058562	0.025081	28.4383
2014	16.4555	92876886000	0.710795	94524130	3838736000	2.56495	0.85931	0.060269	0.0252545	31.508
2015	16.4565	111754821000	0.663286	122283600	4299607000	2.63906	1.11167	0.0622242	0.0254396	40.7612
2016	16.4565	147136786000	0.689087	122136820	4996753000	2.70805	1.11033	0.0649553	0.0257146	40.7123
2017	16.46	160293984000	0.662227	135149720	6088897000	2.77259	1.22863	0.0701777	0.0258003	45.0499
2018	16.463	192763943000	0.684216	135496490	6792993000	2.83321	1.23179	0.0739763	0.0259847	45.1655
2019	16.464	164844885000	0.612465	135284390	8492341000	2.89037	1.22986	0.0797601	0.0258283	45.0948
2020	16.4655	257908279000	0.650817	140307880	9456040000	2.94444	1.27553	0.0847487	0.0262759	46.7693
2000	16.4705	7.66804e+08	0.116321	1800000	1.31649e+07	2.07944	0.0163636	0.0586996	0.0204577	0.6
2001	16.472	6.98138e+08	0.0175755	3240000	8.66874e+06	2.19722	0.0294545	0.0244588	0.0203639	1.08
2005	16.4785	5.89704e+08	0.182658	3240000	1.10513e+07	2.56495	0.0294545	0.0296003	0.0201951	1.08
2006	16.491	5.27729e+08	0.151366	3240000	1.13175e+07	2.63906	0.0294545	0.0312234	0.0200841	1.08
2008	16.504	1.21887e+09	0.480059	3240000	1.15354e+07	2.77259	0.0294545	0.0420259	0.0209212	1.08
2009	16.507	1.114e+09	0.347549	3240000	1.20653e+07	2.83321	0.0294545	0.0533033	0.0208312	1.08
2010	16.511	1.03142e+09	0.285637	3240000	1.36866e+07	2.89037	0.0294545	0.0779782	0.0207542	1.08
2011	16.5125	1.49004e+09	0.528672	3240000	1.60107e+07	2.94444	0.0294545	0.0846895	0.0211221	1.08
2012	16.5215	1.65547e+09	0.574363	3240000	2.64623e+07	2.99573	0.0294545	0.106485	0.0212273	1.08
2013	16.5255	2.71615e+09	0.706744	3240000	3.4331e+07	3.04452	0.0294545	0.108506	0.0217225	1.08
2014	16.526	2.52772e+09	0.673085	3240000	3.8872e+07	3.09104	0.0294545	0.109741	0.0216506	1.08
2015	16.535	4.54964e+09	0.630016	4.47805e+06	4.33382e+07	3.13549	0.0407095	0.111288	0.0222383	1.49268
2016	16.539	7.19999e+09	0.65133	4.47805e+06	1.38054e+08	3.17805	0.0407095	0.114128	0.0226973	1.49268
2017	16.543	7.62029e+09	0.68845	4.47805e+06	1.65015e+08	3.21888	0.0407095	0.118691	0.0227541	1.49268
2018	16.5485	8.27417e+09	0.695233	6.26927e+06	1.69448e+08	3.2581	0.0569933	0.130162	0.0228364	2.08976
2019	16.554	5.95188e+09	0.846754	8.77698e+06	2.04544e+08	3.29584	0.0797907	0.16783	0.022507	2.92566
2020	16.5565	5.0933e+09	0.94591	8.77698e+06	2.61594e+08	3.3322	0.0797907	0.173429	0.0223512	2.92566
2000	16.563	9.89095e+08	0.23842	1973200	2.4723e+07	0.693147	0.0179382	0.0268265	0.0207123	0.657733
2001	16.5655	1.09212e+09	0.274825	2959800	2.47525e+07	1.09861	0.0269073	0.0324969	0.0208114	0.9866
2002	16.5655	9.86438e+08	0.181809	2959800	2.5681e+07	1.38629	0.0269073	0.0366222	0.0207096	0.9866
2003	16.567	1.11426e+09	0.239428	2959800	2.96889e+07	1.60944	0.0269073	0.0405658	0.0208315	0.9866
2004	16.579	2.85902e+09	0.597171	2959800	4.15474e+07	1.79176	0.0269073	0.0431586	0.0217737	0.9866
2005	16.5875	3.08175e+09	0.622527	2959800	4.49009e+07	1.94591	0.0269073	0.0432408	0.0218488	0.9866
2006	16.5905	2.19008e+09	0.589225	2959800	4.49147e+07	2.07944	0.0269073	0.0434406	0.0215072	0.9866
2007	16.607	1.05024e+09	0.15343	2959800	4.56461e+07	2.19722	0.0269073	0.0458174	0.0207723	0.9866
2008	16.623	1.1555e+09	0.224753	2959800	4.77021e+07	2.30259	0.0269073	0.0471342	0.0208678	0.9866
2009	16.6245	1.11912e+09	0.197865	2959800	4.77988e+07	2.3979	0.0269073	0.0490934	0.0208358	0.9866
2010	16.627	1.08824e+09	0.190006	2959800	4.86081e+07	2.48491	0.0269073	0.0508176	0.0208078	0.9866
2011	16.64	1.18518e+09	0.272902	2959800	5.00967e+07	2.56495	0.0269073	0.050971	0.0208932	0.9866
2012	16.643	1.66586e+09	0.45525	2959800	6.30847e+07	2.63906	0.0269073	0.0542698	0.0212336	0.9866
2013	16.643	2.48991e+09	0.606677	2959800	6.57986e+07	2.70805	0.0269073	0.0576952	0.0216355	0.9866
2014	16.65	2.91964e+09	0.656582	2959800	6.70921e+07	2.77259	0.0269073	0.0599675	0.0217947	0.9866
2015	16.6565	2.41567e+09	0.579701	2959800	6.82881e+07	2.83321	0.0269073	0.0621739	0.0216052	0.9866
2016	16.6615	2.06873e+09	0.517535	2959800	7.67752e+07	2.89037	0.0269073	0.0646534	0.0214502	0.9866
2017	16.6615	2.1568e+09	0.54077	2959800	8.24759e+07	2.94444	0.0269073	0.0648051	0.0214919	0.9866
2018	16.6675	2.15761e+09	0.536344	2959800	8.76803e+07	2.99573	0.0269073	0.0676835	0.0214923	0.9866
2019	16.674	2.39255e+09	0.60374	2959800	9.61832e+07	3.04452	0.0269073	0.0690001	0.0215956	0.9866
2020	16.674	1.80495e+09	0.64677	2959800	1.15894e+08	3.09104	0.0269073	0.148421	0.0213138	0.9866
2000	16.675	6.34786e+08	0.161132	650023	7.7671e+06	1.38629	0.0059093	0.0410632	0.0202688	0.216674
2001	16.6765	709481579	0.244304	650023	2.38683e+07	1.60944	0.0059093	0.0452443	0.02038	0.216674
2002	16.6785	6.84422e+08	0.180515	650023	2.69178e+07	1.79176	0.0059093	0.0462516	0.0203441	0.216674
2003	16.685	7.36925e+08	0.21838	1300046	3.0035e+07	1.94591	0.0118186	0.0671304	0.020418	0.433349
2004	16.688	8.95922e+08	0.340271	1300046	3.49995e+07	2.07944	0.0118186	0.068045	0.0206134	0.433349
2005	16.7085	1.09267e+09	0.451264	2600092	4.33812e+07	2.19722	0.0236372	0.0685535	0.0208119	0.866697
2006	16.7095	1.06559e+09	0.417703	2600092	4.71467e+07	2.30259	0.0236372	0.0691586	0.0207868	0.866697
2007	16.725	1.08862e+09	0.413116	2600092	4.82465e+07	2.3979	0.0236372	0.0726991	0.0208082	0.866697
2008	16.7305	1.16556e+09	0.438817	2600092	7.03882e+07	2.48491	0.0236372	0.0789569	0.0208765	0.866697
2009	16.7325	1.20547e+09	0.436987	2600092	7.65253e+07	2.56495	0.0236372	0.0792372	0.0209101	0.866697
2010	16.7385	1.27583e+09	0.40916	2600092	8.48141e+07	2.63906	0.0236372	0.0800729	0.0209669	0.866697
2011	16.7515	1.31823e+09	0.419497	2600092	1.01802e+08	2.70805	0.0236372	0.0805535	0.0209996	0.866697
2012	16.7595	1.45049e+09	0.465688	2600092	1.20518e+08	2.77259	0.0236372	0.0808405	0.0210952	0.866697
2013	16.7615	1.98102e+09	0.467801	3.12141e+06	1.23678e+08	2.83321	0.0283765	0.0858714	0.0214069	1.04047
2014	16.762	2.23753e+09	0.487414	3.12141e+06	1.36378e+08	2.89037	0.0283765	0.0904416	0.0215286	1.04047
2015	16.775	2.30528e+09	0.486291	3.12141e+06	1.39374e+08	2.94444	0.0283765	0.0926612	0.0215585	1.04047
2016	16.7765	2.49037e+09	0.537108	3.12141e+06	1.44023e+08	2.99573	0.0283765	0.0983223	0.0216357	1.04047
2017	16.8135	2.76771e+09	0.559038	3.17078e+06	1.45891e+08	3.04452	0.0288252	0.124757	0.0217413	1.05693
2018	16.83	3.008e+09	0.570549	3.17078e+06	1.46504e+08	3.09104	0.0288252	0.151124	0.0218245	1.05693
2019	16.8305	3.55961e+09	0.627174	3.12141e+06	1.61143e+08	3.13549	0.0283765	0.167677	0.0219929	1.04047
2020	16.8325	3.63621e+09	0.601789	3.12141e+06	1.78298e+08	3.17805	0.0283765	0.16907	0.0220142	1.04047
2000	16.835	1.77322e+09	0.258339	4700000	5.60571e+07	1.38629	0.0427273	0.0103545	0.0212961	1.56667
2001	16.8385	1.94329e+09	0.288543	4700000	6.73987e+07	1.60944	0.0427273	0.0131218	0.0213876	1.56667
2002	16.841	1.83492e+09	0.230126	4700000	7.09446e+07	1.79176	0.0427273	0.0345885	0.0213303	1.56667
2003	16.8575	1.88481e+09	0.206898	4700000	8.11985e+07	1.94591	0.0427273	0.0434555	0.0213571	1.56667
2004	16.8605	2.22485e+09	0.337143	4700000	8.37994e+07	2.07944	0.0427273	0.0803823	0.021523	1.56667
2005	16.8665	2.39453e+09	0.305274	4700000	8.67592e+07	2.19722	0.0427273	0.0854768	0.0215965	1.56667
2006	16.8745	2.68638e+09	0.340483	4700000	1.08674e+08	2.30259	0.0427273	0.107437	0.0217115	1.56667
2007	16.8775	2.78045e+09	0.349825	4700000	1.39551e+08	2.3979	0.0427273	0.108224	0.0217459	1.56667
2008	16.8795	2.95596e+09	0.352525	4700000	1.73061e+08	2.48491	0.0427273	0.114618	0.0218071	1.56667
2009	16.884	3.21663e+09	0.396789	4700000	2.23046e+08	2.56495	0.0427273	0.126907	0.0218916	1.56667
2010	16.8845	3.37795e+09	0.495575	4700000	2.32736e+08	2.63906	0.0427273	0.137014	0.0219405	1.56667
2011	16.8855	3.11001e+09	0.523089	4700000	2.58042e+08	2.70805	0.0427273	0.141336	0.0218579	1.56667
2013	16.8875	2.93345e+09	0.74215	4700000	2.83863e+08	2.83321	0.0427273	0.142379	0.0217994	1.56667
2014	16.8905	1.34995e+09	1.64989	4700000	2.85581e+08	2.89037	0.0427273	0.151757	0.0210233	1.56667
2017	16.899	6.78521e+09	0.458189	12700000	2.87521e+08	3.04452	0.115455	0.153837	0.022638	4.23333
2018	16.912	7.22904e+09	0.475944	12700000	3.01544e+08	3.09104	0.115455	0.178474	0.0227014	4.23333
2019	16.924	7.24618e+09	0.417335	12700000	3.75539e+08	3.13549	0.115455	0.207375	0.0227037	4.23333
2020	16.926	9.23418e+09	0.507244	12700000	4.47879e+08	3.17805	0.115455	0.53183	0.0229462	4.23333
2000	16.9275	6.41256e+08	0.269259	965000	6.14513e+06	1.94591	0.00877273	0.0459019	0.0202789	0.321667
2001	16.9365	6.71315e+08	0.281018	965000	1.11852e+07	2.07944	0.00877273	0.0701515	0.0203247	0.321667
2002	16.939	7.56379e+08	0.324125	965000	1.72929e+07	2.19722	0.00877273	0.0731289	0.0204441	0.321667
2003	16.9635	1.15296e+09	0.49416	965000	3.03077e+07	2.30259	0.00877273	0.0817659	0.0208656	0.321667
2004	16.979	1.20015e+09	0.844552	965000	1.64852e+08	2.3979	0.00877273	0.0838243	0.0209057	0.321667
2012	16.985	3.38357e+09	0.74873	3.86747e+06	1.92724e+08	2.94444	0.0351588	0.0843455	0.0219422	1.28916
2013	16.9945	5.08453e+09	0.643314	5.4193e+06	2.24774e+08	2.99573	0.0492663	0.103394	0.0223495	1.80643
2014	16.9945	5.55818e+09	0.602917	5.4193e+06	2.77421e+08	3.04452	0.0492663	0.115035	0.0224385	1.80643
2015	16.997	1.2675e+10	0.269583	1.54193e+07	2.8802e+08	3.09104	0.140175	0.11748	0.0232629	5.13977
2016	17.007	1.40328e+10	0.279278	1.54193e+07	3.03406e+08	3.13549	0.140175	0.117513	0.0233647	5.13977
2017	17.0145	1.44203e+10	0.280398	1.54193e+07	3.35825e+08	3.17805	0.140175	0.124792	0.0233919	5.13977
2018	17.0215	1.47411e+10	0.277813	1.54193e+07	3.62078e+08	3.21888	0.140175	0.12775	0.0234139	5.13977
2019	17.026	1.57236e+10	0.300245	1.54193e+07	4.14336e+08	3.2581	0.140175	0.129104	0.0234784	5.13977
2020	17.0285	2.34405e+10	0.40751	1.96151e+07	7.83485e+08	3.29584	0.178319	0.460875	0.0238777	6.53837
2000	17.039	9.5044e+08	0.143351	1500000	2.23841e+07	0.693147	0.0136364	0.0300295	0.0206724	0.5
2001	17.042	1.05994e+09	0.170452	3000000	4.19905e+07	1.09861	0.0272727	0.0373978	0.0207815	1
2002	17.0455	1.47217e+09	0.29396	3900000	6.039e+07	1.38629	0.0354545	0.0379055	0.02111	1.3
2003	17.0475	2.59808e+09	0.514607	3900000	8.62222e+07	1.60944	0.0354545	0.0401685	0.021678	1.3
2004	17.048	3.58108e+09	0.536709	5070000	2.06388e+08	1.79176	0.0460909	0.0402668	0.0219989	1.69
2005	17.05	4.17338e+09	0.575902	5070000	2.14597e+08	1.94591	0.0460909	0.0409746	0.022152	1.69
2006	17.0565	5.34814e+09	0.56291	5070000	2.65167e+08	2.07944	0.0460909	0.0415793	0.0224	1.69
2007	17.064	8.53216e+09	0.560398	7605000	3.67688e+08	2.19722	0.0691364	0.0470828	0.0228671	2.535
2008	17.0655	2.30308e+10	0.771943	15210000	6.37915e+08	2.30259	0.138273	0.0506839	0.0238601	5.07
2009	17.069	3.39146e+10	0.776151	16731000	8.33984e+08	2.3979	0.1521	0.0508517	0.0242471	5.577
2010	17.0945	6.29953e+10	0.563865	5.79722e+07	1.33855e+09	2.48491	0.52702	0.0573291	0.0248663	19.3241
2011	17.1045	7.15818e+10	0.502181	7.70595e+07	1.45927e+09	2.56495	0.700541	0.0629445	0.0249941	25.6865
2012	17.113	88974460000	0.53707	77059500	1.6196e+09	2.63906	0.700541	0.0634816	0.0252116	25.6865
2013	17.1165	8.95372e+10	0.530345	7.70595e+07	1.70089e+09	2.70805	0.700541	0.0734848	0.0252179	25.6865
2014	17.1385	9.3758e+10	0.56006	7.70595e+07	1.73399e+09	2.77259	0.700541	0.074651	0.025264	25.6865
2015	17.139	9.3723e+10	0.566712	7.66413e+07	1.75588e+09	2.83321	0.696739	0.0760012	0.0252636	25.5471
2016	17.1555	8.9141e+10	0.576009	7.66413e+07	1.76877e+09	2.89037	0.696739	0.0819574	0.0252135	25.5471
2017	17.1675	8.31491e+10	0.540256	7.79405e+07	1.92982e+09	2.94444	0.70855	0.0866019	0.0251439	25.9802
2018	17.1805	9.34567e+10	0.585172	7.80854e+07	1935670000	2.99573	0.709867	0.0907518	0.0252608	26.0285
2019	17.1835	9.2068e+10	0.570609	7.87497e+07	1.95345e+09	3.04452	0.715907	0.0914196	0.0252458	26.2499
2020	17.1915	1.16275e+11	0.588158	7.93769e+07	1.95519e+09	3.09104	0.721608	0.108131	0.0254792	26.459
2000	17.195	1.88516e+09	0.370069	4000000	8.44123e+07	1.09861	0.0363636	0.0267088	0.0213573	1.33333
2001	17.2015	2.05762e+09	0.393123	4000000	8.80742e+07	1.38629	0.0363636	0.0277385	0.0214448	1.33333
2002	17.21	2.09274e+09	0.385052	4000000	9.59494e+07	1.60944	0.0363636	0.028831	0.0214617	1.33333
2003	17.211	2.5489e+09	0.425818	4300000	9.92072e+07	1.79176	0.0390909	0.0290834	0.0216589	1.43333
2004	17.215	3.07703e+09	0.520288	4300000	1.21492e+08	1.94591	0.0390909	0.0300602	0.0218472	1.43333
2005	17.2325	3.39025e+09	0.548685	4300000	1.30507e+08	2.07944	0.0390909	0.0303225	0.0219442	1.43333
2006	17.2455	3.34973e+09	0.533516	4300000	1.35503e+08	2.19722	0.0390909	0.0309536	0.0219321	1.43333
2007	17.2565	3.60166e+09	0.549737	4300000	1.36981e+08	2.30259	0.0390909	0.0319391	0.0220047	1.43333
2008	17.259	4.35471e+09	0.484158	7188610	137210096	2.3979	0.065351	0.0320446	0.0221945	2.3962
2009	17.264	4.27162e+09	0.455476	7188610	1.50366e+08	2.48491	0.065351	0.0325909	0.0221753	2.3962
2010	17.275	4.74224e+09	0.49943	7188610	1.53516e+08	2.56495	0.065351	0.0331309	0.0222798	2.3962
2011	17.2755	5.29111e+09	0.543603	7188610	1.73914e+08	2.63906	0.065351	0.034855	0.0223893	2.3962
2012	17.28	5.71687e+09	0.575353	7188610	1.7506e+08	2.70805	0.065351	0.0370757	0.0224667	2.3962
2013	17.288	5.77324e+09	0.576942	7188610	2.14074e+08	2.77259	0.065351	0.0481907	0.0224765	2.3962
2014	17.2885	5.55316e+09	0.554528	7188610	2.82272e+08	2.83321	0.065351	0.0510528	0.0224376	2.3962
2015	17.2895	1.09419e+10	0.503495	1.27144e+07	2.87454e+08	2.89037	0.115586	0.0517722	0.0231159	4.23814
2016	17.3005	1.28042e+10	0.551411	1.27144e+07	2.92407e+08	2.94444	0.115586	0.052674	0.023273	4.23814
2017	17.3025	1.27892e+10	0.52987	1.65287e+07	2.92798e+08	2.99573	0.150261	0.0646422	0.0232719	5.50958
2018	17.3065	1.41427e+10	0.569219	1.65287e+07	2.93111e+08	3.04452	0.150261	0.071421	0.0233725	5.50958
2019	17.309	1.41564e+10	0.581776	1.59862e+07	2.94929e+08	3.09104	0.145329	0.0744718	0.0233734	5.32872
2020	17.318	1.48954e+10	0.594665	1.59862e+07	3.38311e+08	3.13549	0.145329	0.0949247	0.0234243	5.32872
2000	17.3195	8.93304e+08	0.357237	1717923	1.53408e+07	0.693147	0.0156175	0.0384398	0.0206104	0.572641
2001	17.331	1.50609e+09	0.608822	1717923	4.40941e+07	1.09861	0.0156175	0.0438316	0.0211328	0.572641
2002	17.3345	1.58969e+09	0.623312	1717923	4.94167e+07	1.38629	0.0156175	0.055818	0.0211868	0.572641
2003	17.339	1.46288e+09	0.614799	1717923	5.33895e+07	1.60944	0.0156175	0.0585684	0.0211037	0.572641
2004	17.343	1.41737e+09	0.567277	1717923	5.38275e+07	1.79176	0.0156175	0.0625094	0.0210721	0.572641
2005	17.345	1.39988e+09	0.549307	1717923	5.59359e+07	1.94591	0.0156175	0.0776083	0.0210597	0.572641
2006	17.3525	1.28875e+09	0.582811	2045523	5.62253e+07	2.07944	0.0185957	0.0939554	0.0209769	0.681841
2007	17.3555	1.29286e+09	0.531397	2045523	5.79134e+07	2.19722	0.0185957	0.0954893	0.0209801	0.681841
2008	17.3665	1.86497e+09	0.456378	2.4057e+06	6.25791e+07	2.30259	0.02187	0.0978373	0.0213465	0.801899
2009	17.3785	2.30205e+09	0.493682	2.4057e+06	6.28401e+07	2.3979	0.02187	0.109518	0.0215571	0.801899
2010	17.3835	3.24459e+09	0.467699	4.81139e+06	6.82308e+07	2.48491	0.0437399	0.110601	0.0219003	1.6038
2011	17.395	3.17704e+09	0.362134	4.81139e+06	6.90913e+07	2.56495	0.0437399	0.121075	0.0218792	1.6038
2012	17.408	2.987e+09	0.302494	4.81139e+06	7.24006e+07	2.63906	0.0437399	0.127521	0.0218175	1.6038
2013	17.4095	2.983e+09	0.30427	4.81139e+06	7.25017e+07	2.70805	0.0437399	0.142234	0.0218162	1.6038
2014	17.411	2.96826e+09	0.264477	4.81139e+06	7.72693e+07	2.77259	0.0437399	0.146006	0.0218112	1.6038
2015	17.4125	2.949e+09	0.260288	4.81139e+06	8.43701e+07	2.83321	0.0437399	0.147685	0.0218047	1.6038
2016	17.417	3.11625e+09	0.292732	4.81139e+06	8.55033e+07	2.89037	0.0437399	0.153232	0.0218599	1.6038
2017	17.4175	3.03787e+09	0.310459	4.81139e+06	8.66807e+07	2.94444	0.0437399	0.15792	0.0218344	1.6038
2018	17.4205	2.74006e+09	0.218467	4.81139e+06	8.71207e+07	2.99573	0.0437399	0.159462	0.0217312	1.6038
2019	17.422	2.81708e+09	0.224618	4.80686e+06	9.04355e+07	3.04452	0.0436987	0.179651	0.021759	1.60229
2020	17.422	2.67938e+09	0.181153	4.80686e+06	9.13141e+07	3.09104	0.0436987	0.192089	0.0217089	1.60229
2000	17.4255	1.78813e+09	0.320413	4.66601e+06	4.06959e+07	1.09861	0.0424183	0.00756254	0.0213044	1.55534
2001	17.427	1.9091e+09	0.32677	4.6665e+06	4.64596e+07	1.38629	0.0424227	0.0102985	0.0213699	1.5555
2002	17.4275	2.59715e+09	0.485188	4.66657e+06	6.53959e+07	1.60944	0.0424233	0.0113929	0.0216777	1.55552
2003	17.4415	3.1034e+09	0.543128	4.67928e+06	6.54958e+07	1.79176	0.0425389	0.0245652	0.0218558	1.55976
2004	17.4415	3.25824e+09	0.58906	4.67928e+06	6.95182e+07	1.94591	0.0425389	0.0268405	0.0219045	1.55976
2005	17.449	3.49851e+09	0.607371	4.67929e+06	6.96359e+07	2.07944	0.042539	0.0329393	0.0219756	1.55976
2006	17.452	3.32512e+09	0.310232	1.21824e+07	7.50703e+07	2.19722	0.110749	0.0330314	0.0219248	4.06079
2007	17.4575	3.14518e+09	0.275575	1.21824e+07	7.62339e+07	2.30259	0.110749	0.0350273	0.0218691	4.06079
2008	17.4625	3.81348e+09	0.353383	1.21824e+07	7.73209e+07	2.3979	0.110749	0.0352853	0.0220618	4.06079
2009	17.463	3.87444e+09	0.359717	1.21824e+07	7.76199e+07	2.48491	0.110749	0.0392612	0.0220777	4.06079
2010	17.465	3.74253e+09	0.319968	1.21824e+07	8.00701e+07	2.56495	0.110749	0.0520312	0.022043	4.06079
2011	17.4665	3.48257e+09	0.265155	1.21824e+07	8.04061e+07	2.63906	0.110749	0.0609683	0.021971	4.06079
2012	17.4765	3.58278e+09	0.247966	1.21824e+07	9.02633e+07	2.70805	0.110749	0.0805926	0.0219994	4.06079
2013	17.477	3.66671e+09	0.191626	1.21824e+07	9.59448e+07	2.77259	0.110749	0.0819003	0.0220226	4.06079
2014	17.482	3.9869e+09	0.215455	1.21824e+07	9.91517e+07	2.83321	0.110749	0.0862795	0.0221063	4.06079
2015	17.4905	4.40757e+09	0.264025	1.21824e+07	9.95413e+07	2.89037	0.110749	0.0883339	0.0222066	4.06079
2016	17.4945	4.96776e+09	0.302185	1.21824e+07	1.0167e+08	2.94444	0.110749	0.0936946	0.0223262	4.06079
2017	17.5015	4.41533e+09	0.186972	1.21824e+07	1.18261e+08	2.99573	0.110749	0.0989972	0.0222083	4.06079
2018	17.506	2.18692e+10	0.407513	7.01745e+07	1.39455e+08	3.04452	0.63795	0.102365	0.0238083	23.3915
2019	17.507	3.50423e+10	0.563384	7.01745e+07	2.56307e+08	3.09104	0.63795	0.109866	0.0242798	23.3915
2020	17.5105	6.29336e+10	0.64172	7.82326e+07	2.59496e+08	3.13549	0.711206	0.125508	0.0248653	26.0775
2013	17.5175	96946024770	0.596883	1.68632e+07	6733456280	2.63906	0.153302	0.0325948	0.0252974	5.62108
2014	17.528	120292088160	0.61983	4.21581e+07	7441755000	2.70805	0.383255	0.0342588	0.0255132	14.0527
2015	17.5425	128841935000	0.565113	42668390	7498255090	2.77259	0.387894	0.0368615	0.0255819	14.2228
2016	17.5495	170600711000	0.595683	64587670	9264148000	2.83321	0.587161	0.0529283	0.0258626	21.5292
2017	17.5535	248106858000	0.665768	65610530	9531361000	2.89037	0.596459	0.0537539	0.0262371	21.8702
2018	17.554	263701148000	0.649397	66630310	9571639000	2.94444	0.60573	0.0556599	0.0262981	22.2101
2019	17.5585	301955419000	0.644	69719000	9620777000	2.99573	0.633809	0.0604913	0.0264335	23.2397
2020	17.5645	360382603000	0.655263	70299760	14780236000	3.04452	0.639089	0.0614021	0.0266104	23.4333
2007	17.57	2.24227e+10	0.580443	5.20654e+06	1.54347e+09	1.79176	0.0473321	0.0390394	0.0238333	1.73551
2008	17.574	2.92677e+10	0.613005	8.33046e+06	1.62401e+09	1.94591	0.0757314	0.0393047	0.0240998	2.77682
2009	17.5775	3.62182e+10	0.567584	8.33046e+06	1.73997e+09	2.07944	0.0757314	0.0395742	0.0243128	2.77682
2010	17.581	5.21599e+10	0.551952	1.66609e+07	2.58426e+09	2.19722	0.151463	0.0408388	0.0246776	5.55364
2011	17.5955	6.15445e+10	0.530377	1.66609e+07	3.02228e+09	2.30259	0.151463	0.0489785	0.024843	5.55364
2012	17.6035	6.63204e+10	0.526552	1.99931e+07	3.23267e+09	2.3979	0.181755	0.0490226	0.0249178	6.66437
2013	17.6095	7.85218e+10	0.562831	1.99931e+07	3.8563e+09	2.48491	0.181755	0.0503551	0.0250866	6.66437
2014	17.6105	1.20412e+11	0.660711	1.99931e+07	6.25951e+09	2.56495	0.181755	0.0527483	0.0255142	6.66437
2015	17.6115	1.14873e+11	0.636761	3.99862e+07	6.40526e+09	2.63906	0.363511	0.0633478	0.0254671	13.3287
2016	17.6215	1.63991e+11	0.728267	3.99862e+07	6.9002e+09	2.70805	0.363511	0.0661326	0.0258231	13.3287
2017	17.626	1.89638e+11	0.702829	7.99724e+07	7.17382e+09	2.77259	0.727022	0.067116	0.0259684	26.6575
2018	17.6275	2.05276e+11	0.696705	7.99724e+07	7.65168e+09	2.83321	0.727022	0.0804306	0.0260476	26.6575
2019	17.635	2.36832e+11	0.705383	7.93387e+07	7.70993e+09	2.89037	0.721261	0.0821141	0.0261906	26.4462
2020	17.6395	2.7075e+11	0.702924	7.93387e+07	9.60159e+09	2.94444	0.721261	0.0973118	0.0263245	26.4462
2000	17.6405	2.07886e+09	0.309568	3782720	9.03634e+07	2.07944	0.0343884	0.042753	0.0214551	1.26091
2001	17.642	2.58041e+09	0.4224	3782720	1.35726e+08	2.19722	0.0343884	0.0428443	0.0216712	1.26091
2002	17.651	2.74572e+09	0.410563	3782720	1.43734e+08	2.30259	0.0343884	0.0497438	0.0217333	1.26091
2003	17.652	3.09345e+09	0.399245	3782720	1.72806e+08	2.3979	0.0343884	0.0641211	0.0218526	1.26091
2004	17.656	3.67236e+09	0.464447	3782720	1.73468e+08	2.48491	0.0343884	0.0671274	0.0220241	1.26091
2005	17.6605	3.98741e+09	0.483561	3782720	1.8657e+08	2.56495	0.0343884	0.0742974	0.0221064	1.26091
2006	17.6685	4.60301e+09	0.521084	3782720	1.94501e+08	2.63906	0.0343884	0.0768254	0.02225	1.26091
2007	17.671	4.6535e+09	0.49966	3782720	2.22332e+08	2.70805	0.0343884	0.0806583	0.0222609	1.26091
2008	17.671	4.7401e+09	0.50229	3782720	2.49154e+08	2.77259	0.0343884	0.0905767	0.0222793	1.26091
2009	17.681	4.60504e+09	0.449573	3782720	3.14102e+08	2.83321	0.0343884	0.0922646	0.0222504	1.26091
2010	17.6815	5.75483e+09	0.520769	3782720	3.88663e+08	2.89037	0.0343884	0.0932165	0.0224733	1.26091
2011	17.688	7.07161e+09	0.580492	3782720	4.08723e+08	2.94444	0.0343884	0.0939754	0.0226794	1.26091
2012	17.689	6.92557e+09	0.539772	3782720	4.34203e+08	2.99573	0.0343884	0.0957776	0.0226585	1.26091
2013	17.6895	8.29092e+09	0.539619	4917536	4.79479e+08	3.04452	0.0447049	0.0984101	0.0228384	1.63918
2014	17.698	1.07922e+10	0.422345	1.00833e+07	5.53898e+08	3.09104	0.0916661	0.100807	0.0231021	3.36109
2015	17.699	1.24873e+10	0.449712	1.00833e+07	5.64382e+08	3.13549	0.0916661	0.103337	0.023248	3.36109
2016	17.704	1.43008e+10	0.472021	1.00833e+07	5.7708e+08	3.17805	0.0916661	0.113181	0.0233836	3.36109
2017	17.7055	1.53087e+10	0.469273	1.00833e+07	6.16013e+08	3.21888	0.0916661	0.114267	0.0234517	3.36109
2018	17.7115	1.45769e+10	0.426969	1.00833e+07	6.50668e+08	3.2581	0.0916661	0.11765	0.0234027	3.36109
2019	17.712	1.50896e+10	0.42498	1.00833e+07	6.93474e+08	3.29584	0.0916661	0.126974	0.0234373	3.36109
2020	17.7145	1.68061e+10	0.452629	1.00833e+07	7.85558e+08	3.3322	0.0916661	0.134674	0.023545	3.36109
2000	17.716	2.23824e+09	0.310304	8.81786e+06	4.78779e+07	1.94591	0.0801623	0.0630098	0.021529	2.93929
2001	17.7285	2.84504e+09	0.444192	8.81786e+06	94806514	2.07944	0.0801623	0.0682527	0.0217688	2.93929
2002	17.732	3.33715e+09	0.520543	8.81786e+06	1.00028e+08	2.19722	0.0801623	0.0731119	0.0219284	2.93929
2003	17.742	4.68012e+09	0.621505	8.81786e+06	1.38207e+08	2.30259	0.0801623	0.0753647	0.0222666	2.93929
2004	17.747	5.46752e+09	0.580587	9.62771e+06	1.39228e+08	2.3979	0.0875246	0.0800884	0.0224221	3.20924
2005	17.7475	6.58637e+09	0.635387	9.62771e+06	1.57592e+08	2.48491	0.0875246	0.0899611	0.0226083	3.20924
2006	17.7505	6.63274e+09	0.610444	9.62771e+06	2.31756e+08	2.56495	0.0875246	0.0945711	0.0226153	3.20924
2007	17.755	8.98813e+09	0.671035	9.62771e+06	2.43244e+08	2.63906	0.0875246	0.0959846	0.0229192	3.20924
2008	17.771	1.27368e+10	0.504574	1.21277e+07	5.2616e+08	2.70805	0.110252	0.0977527	0.0232678	4.04257
2009	17.779	2.16173e+10	0.643191	1.21277e+07	8.47757e+08	2.77259	0.110252	0.107143	0.0237968	4.04257
2010	17.7825	3.02523e+10	0.692911	1.21277e+07	1.06198e+09	2.83321	0.110252	0.107966	0.0241328	4.04257
2011	17.7945	3.80752e+10	0.654412	1.34752e+07	1.67414e+09	2.89037	0.122502	0.115155	0.0243628	4.49174
2012	17.7955	4.1504e+10	0.677956	1.34752e+07	1685165469	2.94444	0.122502	0.115165	0.0244491	4.49174
2013	17.8065	4.30942e+10	0.677456	1.34752e+07	1.91014e+09	2.99573	0.122502	0.12045	0.0244867	4.49174
2014	17.8105	4.40543e+10	0.694987	1.34752e+07	1.97616e+09	3.04452	0.122502	0.122195	0.0245087	4.49174
2015	17.829	4.12812e+10	0.725468	1.34752e+07	2.16196e+09	3.09104	0.122502	0.125784	0.0244437	4.49174
2016	17.8345	4.148e+10	0.730765	1.34752e+07	2.30015e+09	3.13549	0.122502	0.130712	0.0244485	4.49174
2017	17.837	4.10343e+10	0.725263	1.34752e+07	2.39606e+09	3.17805	0.122502	0.135721	0.0244377	4.49174
2018	17.84	6.19933e+10	0.615594	1.34752e+07	3.55236e+09	3.21888	0.122502	0.138014	0.0248503	4.49174
2019	17.843	6.07335e+10	0.525172	1.34752e+07	3.83061e+09	3.2581	0.122502	0.15671	0.0248298	4.49174
2020	17.845	5.89473e+10	0.454608	1.34752e+07	4.15639e+09	3.29584	0.122502	0.207066	0.0247999	4.49174
2000	17.848	5.99749e+08	0.647973	1259064	1.64666e+07	1.79176	0.011446	0.0184753	0.020212	0.419688
2001	17.8575	1.13776e+09	0.686576	1259064	1.66724e+07	1.94591	0.011446	0.019448	0.0208523	0.419688
2002	17.8605	2.87589e+09	0.688091	1473564	4.61403e+07	2.07944	0.013396	0.021551	0.0217796	0.491188
2003	17.865	3.62472e+09	0.695309	2947128	6.06923e+07	2.19722	0.0267921	0.0227164	0.022011	0.982376
2004	17.865	5.74166e+09	0.647396	4.59127e+06	7.40253e+07	2.30259	0.0417388	0.0231227	0.022471	1.53042
2005	17.866	7.32238e+09	0.661442	6.8869e+06	8.04344e+07	2.3979	0.0626082	0.0248218	0.0227142	2.29563
2006	17.875	1.12191e+10	0.644012	1.07845e+07	1.57938e+08	2.48491	0.0980411	0.0282778	0.0231409	3.59484
2007	17.8755	1.38664e+10	0.646314	1.07845e+07	2.77329e+08	2.56495	0.0980411	0.0308743	0.0233527	3.59484
2008	17.876	2.74988e+10	0.461092	2.48121e+07	3.00043e+08	2.63906	0.225565	0.0324197	0.0240374	8.27071
2009	17.881	4.23541e+10	0.623564	2.48121e+07	3.25869e+08	2.70805	0.225565	0.0348838	0.0244693	8.27071
2010	17.883	5.41681e+10	0.681675	3.02708e+07	3.34797e+08	2.77259	0.275189	0.037017	0.0247154	10.0903
2011	17.9015	5.97221e+10	0.690309	3.02708e+07	4.02768e+08	2.83321	0.275189	0.0395864	0.024813	10.0903
2012	17.9025	7.00303e+10	0.699479	3.02708e+07	4.93521e+08	2.89037	0.275189	0.0453729	0.0249722	10.0903
2013	17.9045	7.60706e+10	0.678514	3.02708e+07	5.02337e+08	2.94444	0.275189	0.0496613	0.0250549	10.0903
2014	17.9075	8.75874e+10	0.693987	2.98893e+07	5.03749e+08	2.99573	0.271721	0.0499255	0.0251959	9.9631
2015	17.9075	1.05679e+11	0.72555	2.98893e+07	5.49967e+08	3.04452	0.271721	0.0522708	0.0253837	9.9631
2016	17.911	1.12836e+11	0.724098	2.98893e+07	5.58716e+08	3.09104	0.271721	0.052294	0.0254492	9.9631
2017	17.9385	1.25216e+11	0.730814	2.98893e+07	6.05445e+08	3.13549	0.271721	0.0536262	0.0255533	9.9631
2018	17.939	1.48527e+11	0.749551	2.98893e+07	6.12933e+08	3.17805	0.271721	0.0559361	0.025724	9.9631
2019	17.9425	1.6199e+11	0.759361	2.98893e+07	6.16153e+08	3.21888	0.271721	0.0658057	0.0258108	9.9631
2020	17.947	1.69208e+11	0.764757	2.98893e+07	6.23126e+08	3.2581	0.271721	0.0746585	0.0258544	9.9631
2000	17.969	1.17858e+09	0.49152	1.96683e+06	9.73856e+06	2.07944	0.0178803	0.0848944	0.0208876	0.655612
2001	17.9715	1.37865e+09	0.501087	1.96683e+06	5.00765e+07	2.19722	0.0178803	0.0941149	0.0210444	0.655612
2002	17.9725	1.54455e+09	0.495628	2.11683e+06	5.51556e+07	2.30259	0.019244	0.111943	0.021158	0.705612
2003	17.9845	2.24103e+09	0.625027	2.11683e+06	6.13452e+07	2.3979	0.019244	0.117865	0.0215302	0.705612
2004	17.9995	2.11563e+09	0.715387	2.11683e+06	1.11904e+08	2.48491	0.019244	0.118594	0.0214726	0.705612
2005	18.005	2.08256e+09	0.945986	2.11683e+06	1.17534e+08	2.56495	0.019244	0.122212	0.0214569	0.705612
2018	18.0145	1.31756e+09	0.529828	2.72578e+06	1.56577e+08	3.2581	0.0247798	0.1821	0.020999	0.908592
2019	18.0165	1.27164e+09	0.369631	2.72578e+06	2.75019e+08	3.29584	0.0247798	0.410592	0.0209636	0.908592
2020	18.023	1.65262e+09	0.414924	4.92435e+06	5.30753e+08	3.3322	0.0447668	0.714384	0.0212256	1.64145
2000	18.039	6.99796e+08	0.332374	2.37251e+06	9.34163e+06	1.94591	0.0215683	0.0287648	0.0203663	0.790836
2001	18.0395	1.14561e+09	0.434125	2.60854e+06	9.64046e+06	2.07944	0.023714	0.0358113	0.0208592	0.869513
2002	18.055	1.65513e+09	0.539165	2.60854e+06	1.99817e+07	2.19722	0.023714	0.0366955	0.0212271	0.869513
2003	18.0615	1.61454e+09	0.598049	2.60854e+06	4.88025e+07	2.30259	0.023714	0.0427772	0.0212023	0.869513
2004	18.067	1.74397e+09	0.619402	2.60854e+06	7.41874e+07	2.3979	0.023714	0.0463948	0.0212794	0.869513
2005	18.082	1.79056e+09	0.705535	2.60854e+06	7.45221e+07	2.48491	0.023714	0.0484883	0.0213058	0.869513
2006	18.1035	2.08181e+09	0.735591	3.24581e+06	1.30234e+08	2.56495	0.0295074	0.048913	0.0214565	1.08194
2007	18.1035	2.40972e+09	0.744038	3.24581e+06	1.55773e+08	2.63906	0.0295074	0.0497183	0.0216028	1.08194
2008	18.1195	2.07879e+09	0.673729	3.24581e+06	1.66048e+08	2.70805	0.0295074	0.0499349	0.021455	1.08194
2009	18.1235	2.69552e+09	0.688138	3.24581e+06	2.45599e+08	2.77259	0.0295074	0.0535602	0.0217149	1.08194
2010	18.124	3.59217e+09	0.752424	3.24581e+06	2.81366e+08	2.83321	0.0295074	0.0539203	0.022002	1.08194
2011	18.126	4.21661e+09	0.776426	3.24581e+06	2.87509e+08	2.89037	0.0295074	0.0609412	0.0221623	1.08194
2012	18.1465	4.72912e+09	0.763796	3.24581e+06	3.00678e+08	2.94444	0.0295074	0.0649932	0.022277	1.08194
2013	18.1485	6.36542e+09	0.609224	5.59624e+06	3.19108e+08	2.99573	0.0508749	0.0652383	0.0225741	1.86541
2014	18.159	6.60454e+09	0.591573	5.59624e+06	351880992	3.04452	0.0508749	0.0700917	0.022611	1.86541
2015	18.162	6.9705e+09	0.574696	5.59624e+06	3.64055e+08	3.09104	0.0508749	0.0754359	0.022665	1.86541
2016	18.1705	8.10249e+09	0.598875	5.59624e+06	4.88195e+08	3.13549	0.0508749	0.0802825	0.0228154	1.86541
2017	18.175	9.9782e+09	0.602868	6.95996e+06	5.29351e+08	3.17805	0.0632724	0.0804891	0.0230237	2.31999
2018	18.1765	1.00939e+10	0.582463	6.95996e+06	5.38695e+08	3.21888	0.0632724	0.0815826	0.0230352	2.31999
2019	18.198	1.02484e+10	0.584174	6.95996e+06	5.51846e+08	3.2581	0.0632724	0.110901	0.0230504	2.31999
2020	18.2	1.09384e+10	0.596269	6.95996e+06	5.71315e+08	3.29584	0.0632724	0.122787	0.0231155	2.31999
2000	18.201	1.03439e+09	0.368182	2.39589e+06	3.19135e+07	1.94591	0.0217808	0.0277713	0.0207571	0.798629
2001	18.202	1.10177e+09	0.455242	2.39589e+06	3.38826e+07	2.07944	0.0217808	0.0283112	0.0208202	0.798629
2002	18.2045	1.14026e+09	0.486198	2.39589e+06	3.55507e+07	2.19722	0.0217808	0.0296143	0.0208545	0.798629
2003	18.2065	1.11856e+09	0.45796	2.39589e+06	3.68569e+07	2.30259	0.0217808	0.0323995	0.0208353	0.798629
2004	18.208	1.19313e+09	0.491606	2.87507e+06	3.70304e+07	2.3979	0.026137	0.0355741	0.0208998	0.958355
2005	18.2195	1.41486e+09	0.551538	2.87507e+06	3.96693e+07	2.48491	0.026137	0.0357751	0.0210703	0.958355
2006	18.2195	1.72178e+09	0.609884	3.56721e+06	4.19108e+07	2.56495	0.0324292	0.0368583	0.0212666	1.18907
2007	18.222	2.31521e+09	0.677141	3.56721e+06	4.45614e+07	2.63906	0.0324292	0.0381573	0.0215628	1.18907
2008	18.224	2.09738e+09	0.550517	3.56721e+06	6.40092e+07	2.70805	0.0324292	0.0385919	0.021464	1.18907
2009	18.2285	2.40909e+09	0.52568	4.99409e+06	7.41538e+07	2.77259	0.0454008	0.0386718	0.0216025	1.6647
2010	18.2305	3.11475e+09	0.5325	4.99409e+06	8.75193e+07	2.83321	0.0454008	0.0386801	0.0218594	1.6647
2011	18.234	3.13395e+09	0.552447	6.49232e+06	1.07437e+08	2.89037	0.0590211	0.0398202	0.0218656	2.16411
2012	18.2365	3.1752e+09	0.585817	6.49232e+06	1.14376e+08	2.94444	0.0590211	0.0441905	0.0218786	2.16411
2013	18.24	3.49106e+09	0.615876	6.49232e+06	1.18779e+08	2.99573	0.0590211	0.0468374	0.0219735	2.16411
2014	18.2435	4.1028e+09	0.506253	7.74049e+06	1.21389e+08	3.04452	0.0703681	0.0499122	0.0221349	2.58016
2015	18.2445	4.15165e+09	0.494332	7.74049e+06	1.25526e+08	3.09104	0.0703681	0.0500224	0.0221468	2.58016
2016	18.253	4.30256e+09	0.41451	8.80085e+06	1.32378e+08	3.13549	0.0800077	0.0505801	0.0221825	2.93362
2017	18.2545	5.04511e+09	0.465132	8.80085e+06	1.36118e+08	3.17805	0.0800077	0.0531971	0.0223417	2.93362
2018	18.258	6.42703e+09	0.574102	8.80085e+06	1.41092e+08	3.21888	0.0800077	0.0548217	0.0225838	2.93362
2019	18.27	6.50931e+09	0.552642	8.80085e+06	1.45266e+08	3.2581	0.0800077	0.0555133	0.0225965	2.93362
2020	18.272	6.75249e+09	0.570321	8.80085e+06	1.48529e+08	3.29584	0.0800077	0.059947	0.0226332	2.93362
2000	18.2855	7.32385e+08	0.474813	1038240	5.23728e+06	1.60944	0.00943855	0.0195628	0.0204118	0.34608
2001	18.2855	8.773e+08	0.466955	1147200	5.83206e+06	1.79176	0.0104291	0.0234505	0.0205924	0.3824
2002	18.296	9.6038e+08	0.479228	1147200	1.0491e+07	1.94591	0.0104291	0.0271913	0.0206828	0.3824
2003	18.3	1.17027e+09	0.591831	1147200	1.91046e+07	2.07944	0.0104291	0.0407141	0.0208805	0.3824
2004	18.3035	1.07539e+09	0.569306	1147200	2.36255e+07	2.19722	0.0104291	0.0624755	0.0207959	0.3824
2005	18.32	1.15618e+09	0.683085	1147200	2.37013e+07	2.30259	0.0104291	0.0679788	0.0208684	0.3824
2012	18.3245	4.51035e+08	0.607177	2523015	2.52011e+07	2.83321	0.0229365	0.0720277	0.0199271	0.841005
2013	18.3255	5.7677e+08	0.664357	2523015	3.03927e+07	2.89037	0.0229365	0.0874953	0.020173	0.841005
2014	18.326	4.56453e+08	0.69855	2523015	5.30019e+07	2.94444	0.0229365	0.123194	0.019939	0.841005
2015	18.3315	4.63903e+08	0.833984	2523015	6.20764e+07	2.99573	0.0229365	0.175383	0.0199552	0.841005
2017	18.336	7.74462e+09	0.156207	1.99378e+07	6.28607e+07	3.09104	0.181253	0.247568	0.0227703	6.64593
2018	18.3415	9.38546e+09	0.207796	1.99378e+07	7.77268e+07	3.13549	0.181253	0.337266	0.0229624	6.64593
2019	18.3475	9.64356e+09	0.180113	1.99378e+07	8.21838e+07	3.17805	0.181253	0.365501	0.0229896	6.64593
2000	18.362	3.2177e+08	0.209153	1.71374e+06	1.28125e+07	2.07944	0.0155795	0.0511847	0.0195893	0.571247
2001	18.363	2.66295e+08	0.172461	1.71374e+06	2.54141e+07	2.19722	0.0155795	0.0736049	0.0194001	0.571247
2002	18.3665	2.23393e+08	0.249013	1.71374e+06	5.47223e+07	2.30259	0.0155795	0.107672	0.0192244	0.571247
2013	18.367	1.77691e+09	0.383685	4.72709e+06	6.12114e+07	3.04452	0.0429736	0.149648	0.0212981	1.5757
2014	18.374	3.31194e+09	0.617375	4.72709e+06	8.40932e+07	3.09104	0.0429736	0.193458	0.0219208	1.5757
2015	18.3815	5.67648e+09	0.727898	4.72709e+06	1.13609e+08	3.13549	0.0429736	0.264739	0.0224596	1.5757
2016	18.388	6.19826e+09	0.78185	4.72709e+06	1.53999e+08	3.17805	0.0429736	0.379257	0.0225475	1.5757
2017	18.3895	5.97333e+09	0.818473	5.10931e+06	1.63211e+08	3.21888	0.0464483	2.33449	0.0225106	1.7031
2000	18.393	2.86494e+09	0.668924	3.40919e+06	7.70183e+07	2.07944	0.0309927	0.0761875	0.0217758	1.1364
2001	18.401	3.83253e+09	0.755385	3.40919e+06	1.46571e+08	2.19722	0.0309927	0.0793932	0.0220668	1.1364
2002	18.402	3.972e+09	0.793076	3.40919e+06	1.73125e+08	2.30259	0.0309927	0.0798635	0.0221025	1.1364
2003	18.4045	4.05967e+09	0.794855	3.40919e+06	2.29471e+08	2.3979	0.0309927	0.0811046	0.0221244	1.1364
2004	18.413	4.51677e+09	0.802965	3.40919e+06	2.72873e+08	2.48491	0.0309927	0.0866779	0.0222311	1.1364
2005	18.423	5.27411e+09	0.790395	3.40919e+06	3.98148e+08	2.56495	0.0309927	0.0876899	0.0223861	1.1364
2006	18.4235	5.52486e+09	0.77473	3.40919e+06	4.4824e+08	2.63906	0.0309927	0.0895616	0.0224325	1.1364
2007	18.427	7.32571e+09	0.815746	5.45471e+06	4.57968e+08	2.70805	0.0495883	0.0902029	0.0227147	1.81824
2008	18.431	9.32834e+09	0.851519	5.45471e+06	4.68523e+08	2.77259	0.0495883	0.091611	0.0229563	1.81824
2009	18.4425	8.95629e+09	0.841649	5.45471e+06	5.17764e+08	2.83321	0.0495883	0.0942715	0.0229156	1.81824
2010	18.4455	1.04827e+10	0.852209	5.45471e+06	5.63526e+08	2.89037	0.0495883	0.0950701	0.023073	1.81824
2011	18.457	1.23553e+10	0.868213	5.45471e+06	6.22274e+08	2.94444	0.0495883	0.0985168	0.0232374	1.81824
2012	18.461	1.31224e+10	0.875378	5.45471e+06	6.24129e+08	2.99573	0.0495883	0.100356	0.0232976	1.81824
2013	18.464	1.63726e+10	0.833668	7.65471e+06	6.26599e+08	3.04452	0.0695883	0.107743	0.0235189	2.55157
2014	18.4655	2.01461e+10	0.863882	7.65471e+06	6.76004e+08	3.09104	0.0695883	0.130932	0.0237263	2.55157
2015	18.4665	2.22896e+10	0.89864	7.65471e+06	7.207e+08	3.13549	0.0695883	0.131488	0.0238274	2.55157
2016	18.4675	2.47984e+10	0.966771	7.65471e+06	7.67139e+08	3.17805	0.0695883	0.161068	0.023934	2.55157
2018	18.4685	2.03924e+10	0.992637	7.65471e+06	8.66926e+08	3.2581	0.0695883	0.197615	0.0237384	2.55157
2005	18.469	1.01036e+09	0.812502	1.1525e+06	3.94925e+07	2.56495	0.0104773	0.013253	0.0207336	0.384167
2006	18.4725	1.14179e+09	0.810893	1.1525e+06	4.12919e+07	2.63906	0.0104773	0.0134102	0.0208559	0.384167
2007	18.4755	1.30433e+09	0.794352	1.1525e+06	5.265e+07	2.70805	0.0104773	0.0139604	0.020989	0.384167
2008	18.4815	1.47154e+09	0.808319	2.0745e+06	5.7222e+07	2.77259	0.0188591	0.0144021	0.0211096	0.6915
2009	18.485	1.84844e+09	0.812174	2.0745e+06	6.80854e+07	2.83321	0.0188591	0.0146764	0.0213376	0.6915
2010	18.4855	2.466e+09	0.81415	2.0745e+06	8.79764e+07	2.89037	0.0188591	0.014926	0.0216259	0.6915
2011	18.5075	3.67905e+09	0.750787	2.0745e+06	1.51308e+08	2.94444	0.0188591	0.0150971	0.0220259	0.6915
2012	18.51	4.11021e+09	0.745088	2.0745e+06	1.80171e+08	2.99573	0.0188591	0.015566	0.0221367	0.6915
2013	18.525	4.79761e+09	0.740446	2.0745e+06	2.29115e+08	3.04452	0.0188591	0.0162895	0.0222914	0.6915
2014	18.5385	5.21112e+09	0.737726	2.0745e+06	2.51076e+08	3.09104	0.0188591	0.0166446	0.0223741	0.6915
2015	18.547	6.12497e+09	0.752556	2.0745e+06	2.63197e+08	3.13549	0.0188591	0.0166814	0.0225356	0.6915
2016	18.549	6.98714e+09	0.757153	2.0745e+06	2.81114e+08	3.17805	0.0188591	0.0170133	0.0226673	0.6915
2017	18.553	9.08339e+09	0.790254	2.0745e+06	3.05866e+08	3.21888	0.0188591	0.0170173	0.0229297	0.6915
2018	18.557	8.99251e+09	0.768319	2.0745e+06	3.14704e+08	3.2581	0.0188591	0.0177459	0.0229197	0.6915
2019	18.565	1.07695e+10	0.72408	2.4894e+06	3.61054e+08	3.29584	0.0226309	0.0178399	0.0231	0.8298
2020	18.566	1.12503e+10	0.715042	2.4894e+06	3.77552e+08	3.3322	0.0226309	0.0185229	0.0231437	0.8298
2000	18.5835	1616898335	0.613453	3830000	1.6087e+07	2.19722	0.0348182	0.0231634	0.0212038	1.27667
2001	18.585	1538478066	0.587225	3830000	1.81166e+07	2.30259	0.0348182	0.0370365	0.0211541	1.27667
2002	18.588	1505567156	0.555224	3830000	1.89298e+07	2.3979	0.0348182	0.03885	0.0211324	1.27667
2003	18.596	1412218041	0.507545	3830000	21162149	2.48491	0.0348182	0.0607035	0.0210684	1.27667
2004	18.5975	1344608017	0.457796	3830000	27982384	2.56495	0.0348182	0.0907033	0.0210194	1.27667
2005	18.6025	839028088	0.659061	3830000	29483210	2.63906	0.0348182	0.0922394	0.0205478	1.27667
2006	18.6075	4.02812e+08	0.480125	3830000	3.05072e+07	2.70805	0.0348182	0.0964825	0.019814	1.27667
2008	18.6135	4.06383e+08	0.347825	3830000	31758316	2.83321	0.0348182	0.0982641	0.0198228	1.27667
2009	18.618	3.6416e+08	0.362231	3830000	34270640	2.89037	0.0348182	0.107585	0.0197131	1.27667
2010	18.63	3.74875e+08	0.363774	3830000	35805272	2.94444	0.0348182	0.113256	0.0197421	1.27667
2011	18.6355	3.74112e+08	0.305501	3830000	53438124	2.99573	0.0348182	0.202653	0.0197401	1.27667
2012	18.636	2.06171e+09	0.755861	3830000	7.51536e+07	3.04452	0.0348182	0.205314	0.0214468	1.27667
2013	18.64	9.03298e+09	0.349694	9030000	100258518	3.09104	0.0820909	0.292028	0.0229241	3.01
2014	18.6415	1.24682e+10	0.480613	2.66208e+07	2.10619e+08	3.13549	0.242007	0.317051	0.0232464	8.8736
2015	18.6475	2.87986e+10	0.49437	3.835e+07	4.18935e+08	3.17805	0.348636	0.423633	0.0240836	12.7833
2016	18.648	4.68263e+10	0.507345	4.93993e+07	4.21789e+08	3.21888	0.449084	0.505817	0.0245697	16.4664
2017	18.649	6.76833e+10	0.526364	5.73025e+07	6.42079e+08	3.2581	0.520932	0.509044	0.0249381	19.1008
2018	18.6505	7.25761e+10	0.539472	5.73025e+07	6.53479e+08	3.29584	0.520932	0.521848	0.0250079	19.1008
2019	18.653	6.77605e+10	0.534897	5.73025e+07	6.80992e+08	3.3322	0.520932	0.656365	0.0249392	19.1008
2020	18.6545	6.48292e+10	0.558631	5.73025e+07	7.98316e+08	3.3673	0.520932	0.678631	0.024895	19.1008
2000	18.6665	7.74442e+08	0.438445	2.3318e+06	2.10775e+07	2.07944	0.0211982	0.0466944	0.0204677	0.777267
2001	18.6675	9.28883e+08	0.476175	2.3318e+06	2.42521e+07	2.19722	0.0211982	0.0475875	0.0206495	0.777267
2002	18.67	1.13578e+09	0.515949	2.3318e+06	2.78664e+07	2.30259	0.0211982	0.0505404	0.0208506	0.777267
2003	18.6755	1.43495e+09	0.652569	2.3318e+06	3.12235e+07	2.3979	0.0211982	0.0525843	0.0210844	0.777267
2004	18.676	9.91693e+08	0.531511	2.3318e+06	3.16403e+07	2.48491	0.0211982	0.0550065	0.0207149	0.777267
2005	18.681	1.03479e+09	0.547908	2.3318e+06	3.16801e+07	2.56495	0.0211982	0.0608969	0.0207575	0.777267
2006	18.6845	1.15628e+09	0.550565	3.00336e+06	3.27688e+07	2.63906	0.0273033	0.0809666	0.0208685	1.00112
2007	18.6875	1.18675e+09	0.572603	3.00336e+06	4.01403e+07	2.70805	0.0273033	0.0850258	0.0208945	1.00112
2008	18.695	1.09151e+09	0.654682	3.00336e+06	5.61942e+07	2.77259	0.0273033	0.0861186	0.0208108	1.00112
2009	18.698	1.1539e+09	0.745751	3.00336e+06	6.66673e+07	2.83321	0.0273033	0.0902173	0.0208664	1.00112
2011	18.704	1.86155e+10	0.541802	9.76348e+06	7.40709e+07	2.94444	0.0887589	0.091218	0.0236473	3.25449
2012	18.704	3.00026e+10	0.680917	1.26925e+07	2.1187e+08	2.99573	0.115387	0.094197	0.0241246	4.23084
2013	18.7065	57125361000	0.853207	12692530	516283000	3.04452	0.115387	0.0949213	0.0247685	4.23084
2014	18.7115	67720684000	0.81397	17743030	618165000	3.09104	0.1613	0.103785	0.0249387	5.91434
2015	18.7155	131900896000	0.753311	61845210	881077000	3.13549	0.562229	0.13363	0.0256053	20.6151
2016	18.7165	216632100000	0.825802	61845210	1225987000	3.17805	0.562229	0.149957	0.0261015	20.6151
2017	18.735	300394363000	0.882109	61845210	1669655000	3.21888	0.562229	0.157768	0.0264284	20.6151
2018	18.737	285818636000	0.807246	61845210	1846526000	3.2581	0.562229	0.163444	0.0263786	20.6151
2019	18.744	265537353000	0.794467	61845210	1928044000	3.29584	0.562229	0.191281	0.026305	20.6151
2020	18.7485	250212275000	0.833928	61845210	1976624000	3.3322	0.562229	0.218203	0.0262456	20.6151
2000	18.751	3.81475e+08	0.411032	1.13679e+06	1.69714e+07	2.07944	0.0103345	0.0386679	0.0197596	0.37893
2002	18.754	6.96114e+08	0.449503	2.51231e+06	2.8928e+07	2.30259	0.0228392	0.0397608	0.020361	0.837436
2003	18.7545	7.00847e+08	0.19935	3.14038e+06	3.04709e+07	2.3979	0.0285489	0.0502916	0.0203678	1.04679
2004	18.7645	8.93418e+08	0.201793	4.0825e+06	3.15208e+07	2.48491	0.0371136	0.0508349	0.0206106	1.36083
2005	18.767	1.20894e+09	0.254805	4.0825e+06	3.16127e+07	2.56495	0.0371136	0.052636	0.020913	1.36083
2006	18.7685	1.15494e+09	0.213825	5.31871e+06	3.17474e+07	2.63906	0.048352	0.0595402	0.0208673	1.7729
2007	18.779	8.33581e+08	0.176653	5.31871e+06	3.41727e+07	2.70805	0.048352	0.0596258	0.0205412	1.7729
2008	18.781	8.3661e+08	0.194119	5.31871e+06	3.93497e+07	2.77259	0.048352	0.0631837	0.0205449	1.7729
2009	18.785	9.79509e+08	0.241461	5.31871e+06	4.08709e+07	2.83321	0.048352	0.066306	0.0207026	1.7729
2010	18.7965	9.92436e+08	0.232765	5.31871e+06	4.21539e+07	2.89037	0.048352	0.069905	0.0207157	1.7729
2011	18.798	8.97457e+08	0.121643	5.31871e+06	4.55063e+07	2.94444	0.048352	0.0703517	0.0206151	1.7729
2012	18.801	9.61648e+08	0.118874	5.31871e+06	4.62248e+07	2.99573	0.048352	0.0743054	0.0206842	1.7729
2013	18.8015	9.35331e+08	0.119955	5.31871e+06	4.67495e+07	3.04452	0.048352	0.107489	0.0206564	1.7729
2014	18.802	9.35486e+08	0.0497812	5.31871e+06	6.61402e+07	3.09104	0.048352	0.192622	0.0206566	1.7729
2000	18.8135	9.74242e+08	0.381662	842414	3.95384e+07	2.07944	0.0076583	0.0499154	0.0206972	0.280805
2001	18.8205	1.12452e+09	0.401576	1.0109e+06	5.23918e+07	2.19722	0.00918997	0.052209	0.0208406	0.336965
2002	18.83	1.32104e+09	0.486452	1.31417e+06	6.51842e+07	2.30259	0.011947	0.0554124	0.0210017	0.438055
2003	18.832	1.66142e+09	0.570449	1.577e+06	9.64711e+07	2.3979	0.0143363	0.0636018	0.0212309	0.525666
2004	18.8355	1.8793e+09	0.575696	1.8924e+06	1.49985e+08	2.48491	0.0172036	0.0653767	0.0213542	0.630799
2005	18.8355	2.07594e+09	0.596986	1.8924e+06	1.6327e+08	2.56495	0.0172036	0.0657086	0.0214537	0.630799
2006	18.844	2.32493e+09	0.620921	2.46012e+06	2.28011e+08	2.63906	0.0223647	0.0661643	0.021567	0.820039
2007	15.0964	2.48925e+09	0.595032	3.69018e+06	2.62481e+08	2.70805	0.033547	0.0679413	0.0216352	1.23006
2008	15.0968	3.34075e+09	0.644616	3.69018e+06	3.60285e+08	2.77259	0.033547	0.0690911	0.0219295	1.23006
2009	15.0976	3.69384e+09	0.645623	4797228	4.06629e+08	2.83321	0.0436112	0.0703683	0.0220299	1.59908
2010	15.0992	4.47353e+09	0.630959	4797228	4.64014e+08	2.89037	0.0436112	0.0707162	0.0222214	1.59908
2011	15.1	6.17161e+09	0.565579	5199228	5.43889e+08	2.94444	0.0472657	0.0714321	0.0225432	1.73308
2012	15.1028	6.66444e+09	0.539711	7798842	6.40739e+08	2.99573	0.0708986	0.0721113	0.0226201	2.59961
2013	15.1056	7.51771e+09	0.540901	7798842	7.53338e+08	3.04452	0.0708986	0.0760179	0.0227405	2.59961
2014	15.1108	7.94972e+09	0.532677	7798842	8.60772e+08	3.09104	0.0708986	0.0863174	0.0227964	2.59961
2015	15.112	8.29493e+09	0.530825	7798842	8.73819e+08	3.13549	0.0708986	0.0897528	0.0228389	2.59961
2016	15.1156	9.22556e+09	0.551745	7798842	8.85749e+08	3.17805	0.0708986	0.0907086	0.0229452	2.59961
2017	15.1216	1.00963e+10	0.572341	7798842	9.43385e+08	3.21888	0.0708986	0.0907982	0.0230354	2.59961
2018	15.1296	1.05117e+10	0.575794	7798842	1.01029e+09	3.2581	0.0708986	0.0964098	0.0230758	2.59961
2019	15.1372	1.08204e+10	0.562743	7798842	1.02984e+09	3.29584	0.0708986	0.099493	0.0231047	2.59961
2020	15.1376	1.11261e+10	0.564571	7798842	1.08532e+09	3.3322	0.0708986	0.159611	0.0231326	2.59961
2000	15.148	1.10985e+09	0.450551	1.75508e+06	6.8822e+07	1.60944	0.0159553	0.0990995	0.0208275	0.585027
2001	15.1496	1.08929e+09	0.426236	1.75508e+06	7.29063e+07	1.79176	0.0159553	0.10484	0.0208088	0.585027
2002	15.1572	1.1291e+09	0.442692	1.75508e+06	7.94977e+07	1.94591	0.0159553	0.105413	0.0208447	0.585027
2003	15.1636	1.3218e+09	0.503235	1.75508e+06	8.29195e+07	2.07944	0.0159553	0.105851	0.0210023	0.585027
2004	15.1636	1.66333e+09	0.586928	1.75508e+06	1.0255e+08	2.19722	0.0159553	0.106312	0.0212321	0.585027
2005	15.1672	1.55171e+09	0.542826	1.75508e+06	1.37653e+08	2.30259	0.0159553	0.10667	0.0211626	0.585027
2006	15.1696	1.77402e+09	0.567974	1.75508e+06	1.44809e+08	2.3979	0.0159553	0.10894	0.0212965	0.585027
2007	15.1804	1.91766e+09	0.565869	1.75508e+06	1.75177e+08	2.48491	0.0159553	0.109774	0.0213744	0.585027
2008	15.1868	2.308e+09	0.609326	3.51016e+06	1.97238e+08	2.56495	0.0319106	0.110382	0.0215596	1.17005
2009	15.1892	2.86206e+09	0.717833	3.51016e+06	2.65534e+08	2.63906	0.0319106	0.110509	0.0217748	1.17005
2010	15.1952	3.18736e+09	0.718966	3.51016e+06	3.41334e+08	2.70805	0.0319106	0.110668	0.0218825	1.17005
2011	15.1952	3.56947e+09	0.532363	4.52986e+06	3.92521e+08	2.77259	0.0411805	0.111252	0.0219957	1.50995
2012	15.196	3.70739e+09	0.530868	5.43583e+06	3.94597e+08	2.83321	0.0494166	0.111347	0.0220336	1.81194
2013	15.1988	3.81494e+09	0.520257	5.43583e+06	4.00516e+08	2.89037	0.0494166	0.113625	0.0220622	1.81194
2014	15.2092	3.77962e+09	0.487812	5.43583e+06	4.20218e+08	2.94444	0.0494166	0.115901	0.0220529	1.81194
2015	15.2096	3.84299e+09	0.487041	5.43583e+06	4.25664e+08	2.99573	0.0494166	0.116474	0.0220695	1.81194
2016	15.2156	3.97759e+09	0.475139	5.43583e+06	4.30565e+08	3.04452	0.0494166	0.117221	0.0221039	1.81194
2017	15.2228	4.15641e+09	0.470669	5.43583e+06	4.33097e+08	3.09104	0.0494166	0.120087	0.0221479	1.81194
2018	15.228	4.9275e+09	0.394411	5.43583e+06	4.41294e+08	3.13549	0.0494166	0.125778	0.0223181	1.81194
2019	15.2288	5.10194e+09	0.374371	5.43583e+06	4.44251e+08	3.17805	0.0494166	0.141308	0.0223529	1.81194
2020	15.2348	5.33235e+09	0.348544	5.43583e+06	4.49477e+08	3.21888	0.0494166	0.183168	0.0223971	1.81194
2000	15.2408	2.12312e+09	0.441467	3.78257e+06	5.2074e+07	2.07944	0.034387	0.0265435	0.0214762	1.26086
2001	15.2452	2.06508e+09	0.479734	3.78257e+06	5.83379e+07	2.19722	0.034387	0.0345439	0.0214484	1.26086
2002	15.2544	1.98122e+09	0.45786	3.78257e+06	6.28015e+07	2.30259	0.034387	0.0353457	0.021407	1.26086
2003	15.2544	2.07436e+09	0.45625	3.78257e+06	7.27699e+07	2.3979	0.034387	0.0397599	0.0214529	1.26086
2004	15.2636	2.106e+09	0.448152	3.78257e+06	7.79522e+07	2.48491	0.034387	0.0433514	0.0214681	1.26086
2005	15.2704	2.10524e+09	0.432248	3.78257e+06	8.31473e+07	2.56495	0.034387	0.0450345	0.0214677	1.26086
2006	15.2724	2.33731e+09	0.470935	3.78257e+06	8.85153e+07	2.63906	0.034387	0.0599825	0.0215723	1.26086
2007	15.2804	2.70209e+09	0.500251	3.78257e+06	9.50999e+07	2.70805	0.034387	0.0601735	0.0217173	1.26086
2008	15.2888	2.34967e+09	0.588252	3.78257e+06	9.57435e+07	2.77259	0.034387	0.0603254	0.0215775	1.26086
2009	15.2904	2.73079e+09	0.63713	3.78257e+06	9.91007e+07	2.83321	0.034387	0.0656143	0.0217279	1.26086
2010	15.2928	2.91626e+09	0.686778	3.78257e+06	9.93883e+07	2.89037	0.034387	0.0724424	0.0217936	1.26086
2011	15.2952	3.03594e+09	0.801884	3.78257e+06	9.9784e+07	2.94444	0.034387	0.0750406	0.0218338	1.26086
2013	15.3008	3.99861e+09	0.957023	3.78257e+06	1.07651e+08	3.04452	0.034387	0.0763537	0.0221092	1.26086
2014	15.304	3.30859e+09	0.692103	7.16603e+06	1.08279e+08	3.09104	0.0651458	0.0765369	0.0219198	2.38868
2015	15.3088	2.65013e+09	0.632747	7.16603e+06	1.1016e+08	3.13549	0.0651458	0.0790175	0.0216979	2.38868
2016	15.3336	4.6207e+09	0.417175	1.97071e+07	1.19292e+08	3.17805	0.179155	0.0802402	0.0222538	6.56902
2017	15.3448	6.18013e+09	0.550183	1.97071e+07	1.21065e+08	3.21888	0.179155	0.0869608	0.0225446	6.56902
2018	15.3464	7.14026e+09	0.591152	1.97071e+07	1.31977e+08	3.2581	0.179155	0.0946082	0.022689	6.56902
2019	15.3472	8.47843e+09	0.643893	1.97071e+07	1.39997e+08	3.29584	0.179155	0.0952016	0.0228608	6.56902
2020	15.348	8.68828e+09	0.641798	2.16831e+07	1.77347e+08	3.3322	0.197119	0.0962226	0.0228852	7.2277
2000	15.3512	8.2467e+08	0.486699	1.97183e+06	1.4379e+07	2.19722	0.0179257	0.0154092	0.0205305	0.657277
2001	15.36	9.46911e+08	0.553054	1.97183e+06	1.7092e+07	2.30259	0.0179257	0.0275599	0.0206687	0.657277
2002	15.3628	8.52881e+08	0.489186	1.97183e+06	1.86099e+07	2.3979	0.0179257	0.0295381	0.0205641	0.657277
2003	15.3732	1.10445e+09	0.546636	1.97183e+06	2.08318e+07	2.48491	0.0179257	0.0324924	0.0208226	0.657277
2004	15.3752	1.47609e+09	0.621654	2.56338e+06	2.50794e+07	2.56495	0.0233034	0.0357793	0.0211127	0.85446
2005	15.3864	2.34618e+09	0.825804	2.56338e+06	4.75461e+07	2.63906	0.0233034	0.0369824	0.0215761	0.85446
2006	15.3872	2.36953e+09	0.769621	3.07605e+06	5.4123e+07	2.70805	0.0279641	0.0410581	0.021586	1.02535
2007	15.3896	2.87769e+09	0.681201	3516841	6.44568e+07	2.77259	0.0319713	0.043366	0.0217803	1.17228
2008	15.3932	2.97583e+09	0.66825	3516841	6.93851e+07	2.83321	0.0319713	0.0435641	0.0218138	1.17228
2009	15.3952	2.68983e+09	0.635898	3516841	8.16982e+07	2.89037	0.0319713	0.0441498	0.0217127	1.17228
2010	15.3956	2.97809e+09	0.636461	3516841	8.25574e+07	2.94444	0.0319713	0.0452717	0.0218145	1.17228
2011	15.4012	2.92354e+09	0.621109	3516841	8.5397e+07	2.99573	0.0319713	0.0453716	0.0217961	1.17228
2012	15.4068	2.59058e+09	0.54628	3516841	1.12488e+08	3.04452	0.0319713	0.0478651	0.0216751	1.17228
2013	15.41	2.41293e+09	0.47894	3516841	1.28091e+08	3.09104	0.0319713	0.0485396	0.0216041	1.17228
2014	15.414	2.30897e+09	0.387614	3516841	1.57237e+08	3.13549	0.0319713	0.0497162	0.0215601	1.17228
2015	15.4156	6.68276e+09	0.474536	5.72647e+06	1.57485e+08	3.17805	0.0520588	0.0521918	0.0226228	1.90882
2016	15.4188	7.04231e+09	0.491874	5.72647e+06	1.5916e+08	3.21888	0.0520588	0.0537751	0.0226752	1.90882
2017	15.42	1.09201e+10	0.686656	5.72647e+06	1.62693e+08	3.2581	0.0520588	0.0579174	0.0231139	1.90882
2018	15.4248	1.14342e+10	0.697497	5.72647e+06	1.63578e+08	3.29584	0.0520588	0.0613973	0.0231599	1.90882
2019	15.4256	1.21302e+10	0.705187	5.72647e+06	1.86083e+08	3.3322	0.0520588	0.0728052	0.023219	1.90882
2020	15.426	1.0995e+10	0.649452	5.72647e+06	1.885e+08	3.3673	0.0520588	0.161511	0.0231207	1.90882
2000	15.428	1.03146e+09	0.387662	1.86963e+06	1.31858e+07	2.19722	0.0169966	0.0276895	0.0207542	0.62321
2001	15.4292	1.45169e+09	0.406798	2.1388e+06	2.39062e+07	2.30259	0.0194437	0.0287291	0.021096	0.712935
2002	15.4304	1.64254e+09	0.46863	2.1388e+06	4.14501e+07	2.3979	0.0194437	0.0298709	0.0212195	0.712935
2003	15.4324	1.98504e+09	0.524016	2.1388e+06	42581725	2.48491	0.0194437	0.0299134	0.0214089	0.712935
2004	15.4332	2.4326e+09	0.484156	2.46535e+06	6.57827e+07	2.56495	0.0224123	0.030651	0.0216122	0.821785
2005	15.4368	3.24973e+09	0.515543	2.71189e+06	7.35997e+07	2.63906	0.0246535	0.0319201	0.0219018	0.903963
2006	15.4412	5.39965e+09	0.6265	5.42378e+06	1.08442e+08	2.70805	0.0493071	0.0331441	0.0224096	1.80793
2007	15.4448	8.78841e+09	0.68914	5.42378e+06	1.69281e+08	2.77259	0.0493071	0.0333562	0.0228967	1.80793
2008	15.446	1.13069e+10	0.722692	5.42378e+06	2.55841e+08	2.83321	0.0493071	0.0334864	0.0231487	1.80793
2009	15.4504	1.3516e+10	0.727806	5.42378e+06	2.90363e+08	2.89037	0.0493071	0.0342025	0.0233271	1.80793
2010	15.4516	1.87458e+10	0.724969	5.42378e+06	3.94867e+08	2.94444	0.0493071	0.0358787	0.0236542	1.80793
2011	15.4556	2.67794e+10	0.736392	5.42378e+06	4.919e+08	2.99573	0.0493071	0.036307	0.0240109	1.80793
2012	15.4604	2.96485e+10	0.734845	8.97867e+06	5.26816e+08	3.04452	0.0816242	0.0388516	0.0241127	2.99289
2013	15.4628	3.53549e+10	0.788887	8.97867e+06	5.57295e+08	3.09104	0.0816242	0.0403431	0.0242887	2.99289
2014	15.4692	3.73746e+10	0.79884	8.97867e+06	5.7673e+08	3.13549	0.0816242	0.041645	0.0243443	2.99289
2015	15.4712	3.99793e+10	0.798186	8.97867e+06	5.7805e+08	3.17805	0.0816242	0.0429527	0.0244116	2.99289
2016	15.4744	3.9773e+10	0.828879	8.97867e+06	5.89843e+08	3.21888	0.0816242	0.0524541	0.0244065	2.99289
2017	15.4796	3.25513e+10	0.951838	8.97867e+06	1.55316e+09	3.2581	0.0816242	0.129913	0.0242061	2.99289
2000	15.4868	8.71023e+08	0.165298	2.09596e+06	4.30111e+07	2.07944	0.0190542	0.0494002	0.0205852	0.698652
2001	15.4872	9.85913e+08	0.220619	2.72474e+06	4.55136e+07	2.19722	0.0247704	0.0746406	0.0207091	0.908248
2002	15.5064	9.8228e+08	0.192346	2.72474e+06	4.95444e+07	2.30259	0.0247704	0.0776531	0.0207054	0.908248
2003	15.5112	1.01942e+09	0.119486	2.72474e+06	5.58106e+07	2.3979	0.0247704	0.0780161	0.0207425	0.908248
2004	15.5128	1.15318e+09	0.113971	4.08712e+06	7.16577e+07	2.48491	0.0371556	0.0784112	0.0208658	1.36237
2005	15.52	1.2517e+09	0.161849	4.08712e+06	1.04042e+08	2.56495	0.0371556	0.0798589	0.0209478	1.36237
2006	15.5236	1.41799e+09	0.208433	4.08712e+06	1.05815e+08	2.63906	0.0371556	0.0813049	0.0210725	1.36237
2007	15.5284	1.6069e+09	0.214278	5.23764e+06	1.24518e+08	2.70805	0.0476149	0.0824113	0.0211976	1.74588
2008	15.5312	1.89318e+09	0.234181	5.23764e+06	1.38942e+08	2.77259	0.0476149	0.0835525	0.0213615	1.74588
2009	15.5416	3.11673e+09	0.210992	6.54022e+06	1.73715e+08	2.83321	0.0594565	0.0837239	0.0218601	2.18007
2010	15.5468	3.59772e+09	0.2169	6.54022e+06	2.0726e+08	2.89037	0.0594565	0.0841225	0.0220036	2.18007
2011	15.5492	4226349298	0.177752	6.54022e+06	2.30982e+08	2.94444	0.0594565	0.0893084	0.0221646	2.18007
2012	15.5508	5.32566e+09	0.190484	6.54022e+06	2.94187e+08	2.99573	0.0594565	0.0901417	0.0223958	2.18007
2013	15.5516	5.97972e+09	0.149746	6.54022e+06	333914210	3.04452	0.0594565	0.0926693	0.0225116	2.18007
2014	15.5524	7.45993e+09	0.192	6.54022e+06	3.5869e+08	3.09104	0.0594565	0.0951528	0.0227328	2.18007
2015	15.5584	8.60902e+09	0.177256	6.54022e+06	3.62514e+08	3.13549	0.0594565	0.0989505	0.0228761	2.18007
2016	15.5624	9.94957e+09	0.157136	6.54022e+06	3.71512e+08	3.17805	0.0594565	0.0994337	0.0230208	2.18007
2017	15.566	1.2376e+10	0.202369	6.54022e+06	3.93327e+08	3.21888	0.0594565	0.109262	0.023239	2.18007
2018	15.5712	1.387e+10	0.183198	6.54022e+06	4.23183e+08	3.2581	0.0594565	0.110899	0.023353	2.18007
2019	15.5768	1.16537e+10	0.139923	6.54022e+06	4.92838e+08	3.29584	0.0594565	0.115364	0.0231789	2.18007
2020	15.5772	1.095e+10	0.107124	6.54022e+06	5.78074e+08	3.3322	0.0594565	0.122222	0.0231166	2.18007
2000	15.5792	1.51077e+09	0.574906	3.52741e+06	1.01804e+08	2.07944	0.0320674	0.013852	0.0211359	1.1758
2001	15.5808	2.16123e+09	0.544233	4955342	1.16585e+08	2.19722	0.0450486	0.0149185	0.0214939	1.65178
2002	15.584	2.58839e+09	0.581754	4955342	1.16739e+08	2.30259	0.0450486	0.0176252	0.0216743	1.65178
2003	15.5868	3.20612e+09	0.619032	5.45088e+06	1.50943e+08	2.3979	0.0495534	0.0311679	0.0218883	1.81696
2004	15.5876	3.46555e+09	0.644346	5.45088e+06	1.77618e+08	2.48491	0.0495534	0.0398816	0.0219661	1.81696
2005	15.5896	3.16402e+09	0.660507	5.45088e+06	1.83807e+08	2.56495	0.0495534	0.0424932	0.0218751	1.81696
2006	15.5964	3.26819e+09	0.667893	5.45088e+06	1.8501e+08	2.63906	0.0495534	0.0525519	0.0219075	1.81696
2007	15.6076	3.02325e+09	0.606849	5.45088e+06	2.33847e+08	2.70805	0.0495534	0.0529457	0.0218296	1.81696
2008	15.6076	3.63823e+09	0.637826	5.45088e+06	2.37623e+08	2.77259	0.0495534	0.0547989	0.0220148	1.81696
2009	15.6084	1.50722e+10	0.707521	8.67445e+06	7.82735e+08	2.83321	0.0788586	0.0552719	0.0234361	2.89148
2010	15.6208	2.48011e+10	0.513903	1.03138e+07	8.82815e+08	2.89037	0.0937617	0.0572142	0.0239342	3.43793
2011	15.6232	3.47135e+10	0.563431	2.06276e+07	1.0246e+09	2.94444	0.187523	0.0620704	0.0242704	6.87586
2012	15.6232	4.53589e+10	0.613681	2.06276e+07	1.07142e+09	2.99573	0.187523	0.0687355	0.0245379	6.87586
2013	15.6244	4.90967e+10	0.598504	2.06276e+07	1.18428e+09	3.04452	0.187523	0.0710761	0.0246171	6.87586
2014	15.6352	4.88505e+10	0.581602	2.21088e+07	1.31494e+09	3.09104	0.200989	0.0743645	0.024612	7.36959
2015	15.6452	4.27079e+10	0.517557	7.08429e+07	1.41863e+09	3.13549	0.644026	0.0770416	0.0244777	23.6143
2016	15.6468	4.39771e+10	0.534267	7.00773e+07	1.47152e+09	3.17805	0.637066	0.0772666	0.0245069	23.3591
2017	15.6488	4.977e+10	0.516661	7.00773e+07	1.5025e+09	3.21888	0.637066	0.0804425	0.0246307	23.3591
2018	15.6496	6.12499e+10	0.504644	7.83367e+07	1.77602e+09	3.2581	0.712152	0.0883381	0.0248382	26.1122
2019	15.6512	7.72917e+10	0.564685	7.83367e+07	1.87482e+09	3.29584	0.712152	0.0889515	0.0250709	26.1122
2020	15.6632	9.17972e+10	0.627759	7.83367e+07	2.16632e+09	3.3322	0.712152	0.0924072	0.0252428	26.1122
2000	15.6696	1.06787e+09	0.305607	1844808	1.72963e+07	1.94591	0.016771	0.080899	0.0207889	0.614936
2001	15.67	1.62742e+09	0.377328	2.21839e+06	2.32782e+07	2.07944	0.0201672	0.0886167	0.0212103	0.739465
2002	15.6704	2.14377e+09	0.487794	2.66207e+06	2.44517e+07	2.19722	0.0242007	0.0925954	0.0214858	0.887358
2003	15.6704	3.43679e+09	0.64052	2.66207e+06	2.93254e+07	2.30259	0.0242007	0.0977204	0.0219578	0.887358
2004	15.6716	3.1987e+09	0.583892	2.66207e+06	3.36079e+07	2.3979	0.0242007	0.0978944	0.021886	0.887358
2005	15.6728	2.59948e+09	0.481003	2.66207e+06	3.79249e+07	2.48491	0.0242007	0.100133	0.0216786	0.887358
2006	15.678	2.72288e+09	0.496874	3.4607e+06	4.00477e+07	2.56495	0.0314609	0.103451	0.021725	1.15357
2007	15.6804	2.52863e+09	0.465867	3.80677e+06	4.61489e+07	2.63906	0.034607	0.106535	0.0216509	1.26892
2008	15.6808	2.38096e+09	0.488947	3.80677e+06	4.83142e+07	2.70805	0.034607	0.116009	0.0215908	1.26892
2009	15.682	1.66587e+09	0.287939	3.80677e+06	5.0212e+07	2.77259	0.034607	0.123097	0.0212336	1.26892
2010	15.6824	1.62583e+09	0.302007	3.80677e+06	5.75749e+07	2.83321	0.034607	0.123571	0.0212093	1.26892
2011	15.684	3.14084e+09	0.486809	3.9813e+06	6.96307e+07	2.89037	0.0361936	0.136742	0.0218678	1.3271
2012	15.6928	3.32556e+09	0.487297	4.37943e+06	1.26349e+08	2.94444	0.039813	0.142848	0.0219249	1.45981
2013	15.6964	4.25785e+09	0.358713	5.96945e+06	158537385	2.99573	0.0542677	0.149029	0.022172	1.98982
2014	15.7024	3.93294e+09	0.299452	5.96945e+06	1.67531e+08	3.04452	0.0542677	0.177252	0.0220927	1.98982
2015	15.7076	4.07425e+09	0.337222	1.19389e+07	1.79425e+08	3.09104	0.108535	0.1823	0.022128	3.97963
2016	15.7104	9.76278e+09	0.501488	1.8685e+07	2.00957e+08	3.13549	0.169864	0.2026	0.0230018	6.22834
2017	15.714	9.33136e+09	0.423948	1.8685e+07	2.24941e+08	3.17805	0.169864	0.21625	0.0229566	6.22834
2018	15.722	8.9335e+09	0.427777	1.8685e+07	2.3834e+08	3.21888	0.169864	0.232129	0.0229131	6.22834
2019	15.726	9.26939e+09	0.420149	1.83719e+07	2.57818e+08	3.2581	0.167017	0.276086	0.02295	6.12397
2020	15.7296	9.31534e+09	0.446472	1.83719e+07	2.59579e+08	3.29584	0.167017	0.2951	0.0229549	6.12397
2000	15.7336	7.04438e+08	0.248461	1588000	5.16113e+07	1.79176	0.0144364	0.261741	0.0203729	0.529333
2001	15.7348	1.03653e+09	0.365215	1728400	5.90503e+07	1.94591	0.0157127	0.267692	0.0207591	0.576133
2002	15.7356	1.02848e+09	0.347226	1728400	9.5092e+07	2.07944	0.0157127	0.290237	0.0207513	0.576133
2003	15.7396	1.15853e+09	0.414443	1728400	1.24905e+08	2.19722	0.0157127	0.291896	0.0208704	0.576133
2004	15.7436	1.19618e+09	0.437666	1728400	1.48807e+08	2.30259	0.0157127	0.304663	0.0209024	0.576133
2005	15.75	1.16261e+09	0.571158	1728400	1.58485e+08	2.3979	0.0157127	0.305195	0.0208739	0.576133
2006	15.7508	1.48531e+09	0.606089	1728400	1.59532e+08	2.48491	0.0157127	0.306048	0.0211189	0.576133
2007	15.7544	2.29507e+09	0.661628	3456800	2.13546e+08	2.56495	0.0314255	0.306631	0.021554	1.15227
2008	15.7548	3.13565e+09	0.589695	3686800	2.75862e+08	2.63906	0.0335164	0.316245	0.0218661	1.22893
2009	15.7556	3.91228e+09	0.626921	5530200	2.90368e+08	2.70805	0.0502745	0.32294	0.0220874	1.8434
2010	15.7608	4.55985e+09	0.65925	5530200	3.70871e+08	2.77259	0.0502745	0.343981	0.0222406	1.8434
2011	15.7608	5.51686e+09	0.68591	7189260	4.19236e+08	2.83321	0.0653569	0.349031	0.0224311	2.39642
2012	15.7636	6.71199e+09	0.731865	7189260	4.79884e+08	2.89037	0.0653569	0.374754	0.0226272	2.39642
2013	15.7684	8.04044e+09	0.76369	7189260	5.34443e+08	2.94444	0.0653569	0.376894	0.0228078	2.39642
2014	15.7748	9.23077e+09	0.80305	7189260	5.77453e+08	2.99573	0.0653569	0.418307	0.0229458	2.39642
2015	15.7832	9.52343e+09	0.642123	10189260	5.95045e+08	3.04452	0.0926296	0.481241	0.022977	3.39642
2016	15.7836	8.90883e+09	0.666576	10189260	6.06964e+08	3.09104	0.0926296	0.522637	0.0229103	3.39642
2017	15.7964	9.02757e+09	0.676985	10189260	6.20038e+08	3.13549	0.0926296	0.563407	0.0229235	3.39642
2018	15.7988	7.19645e+09	0.658974	10189260	6.24339e+08	3.17805	0.0926296	0.570941	0.0226969	3.39642
2019	15.8012	6.56765e+09	0.626011	10189260	6.33474e+08	3.21888	0.0926296	0.592806	0.0226054	3.39642
2020	15.8024	6.12258e+09	0.699642	10189260	6.67434e+08	3.2581	0.0926296	0.602688	0.0225352	3.39642
2000	15.8056	3.79109e+09	0.110432	8.38078e+06	3.31866e+07	2.07944	0.076189	0.0538064	0.0220559	2.79359
2001	15.8108	5.7752e+09	0.318345	1.25712e+07	50457259	2.19722	0.114283	0.0569772	0.0224768	4.19039
2002	15.8116	6.14058e+09	0.345025	1.25712e+07	5.66848e+07	2.30259	0.114283	0.0613733	0.0225382	4.19039
2003	15.8148	6.66342e+09	0.357272	1.25712e+07	6.48046e+07	2.3979	0.114283	0.0628473	0.0226199	4.19039
2004	15.8156	6.83762e+09	0.357368	1.25712e+07	6.95758e+07	2.48491	0.114283	0.0671811	0.0226457	4.19039
2005	15.8156	6.80108e+09	0.375266	1.25712e+07	7.78793e+07	2.56495	0.114283	0.0752629	0.0226403	4.19039
2006	15.8172	6.67468e+09	0.344066	1.25712e+07	9.61018e+07	2.63906	0.114283	0.076015	0.0226216	4.19039
2007	15.8176	5.80236e+09	0.348792	1.25712e+07	1.00426e+08	2.70805	0.114283	0.0770962	0.0224815	4.19039
2008	15.8284	7.26379e+09	0.475639	1.25712e+07	1.11194e+08	2.77259	0.114283	0.0806799	0.0227062	4.19039
2009	15.83	8.91518e+09	0.549822	1.25712e+07	1.20533e+08	2.83321	0.114283	0.0812912	0.022911	4.19039
2010	15.836	1.05265e+10	0.544009	1.25712e+07	1.40659e+08	2.89037	0.114283	0.0863305	0.0230772	4.19039
2011	15.8376	1.18024e+10	0.597053	1.25712e+07	1.4869e+08	2.94444	0.114283	0.107187	0.0231916	4.19039
2012	15.8384	1.31546e+10	0.611355	1.25712e+07	1.66209e+08	2.99573	0.114283	0.107544	0.0233	4.19039
2013	15.8484	1.26945e+10	0.601973	1.25712e+07	1.67805e+08	3.04452	0.114283	0.115326	0.0232644	4.19039
2014	15.8584	1.25135e+10	0.530826	1.25712e+07	1.82847e+08	3.09104	0.114283	0.118685	0.0232501	4.19039
2015	15.8616	1.21078e+10	0.493845	1.25712e+07	1.83392e+08	3.13549	0.114283	0.120266	0.0232171	4.19039
2016	15.8668	1.60724e+10	0.449772	2.09081e+07	1.88817e+08	3.17805	0.190073	0.132164	0.0235004	6.96935
2017	15.8896	1.65233e+10	0.427832	2.09081e+07	1.89586e+08	3.21888	0.190073	0.13279	0.023528	6.96935
2018	15.8908	1.62959e+10	0.383508	2.09081e+07	1.8979e+08	3.2581	0.190073	0.137737	0.0235142	6.96935
2019	15.9008	1.76745e+10	0.420036	2.09081e+07	1.92183e+08	3.29584	0.190073	0.137926	0.0235954	6.96935
2020	15.916	1.97486e+10	0.481871	2.09081e+07	2.03945e+08	3.3322	0.190073	0.170764	0.0237063	6.96935
2000	15.9192	3.8993e+08	0.709516	1836000	1.25929e+07	2.19722	0.0166909	0.0531605	0.0197815	0.612
2002	15.924	3.74046e+08	0.399676	1836000	1.88991e+07	2.3979	0.0166909	0.0915264	0.0197399	0.612
2003	15.9284	4.18891e+08	0.418291	1836000	2.58838e+07	2.48491	0.0166909	0.0948606	0.0198531	0.612
2004	15.9296	5.47893e+08	0.536366	1836000	3.6282e+07	2.56495	0.0166909	0.0979248	0.0201216	0.612
2005	15.9316	5.62739e+08	0.629682	1836000	4.11441e+07	2.63906	0.0166909	0.129612	0.0201483	0.612
2006	15.9408	5.55243e+08	0.848297	1836000	4.27654e+07	2.70805	0.0166909	0.164825	0.0201349	0.612
2012	15.944	5.13007e+08	0.255149	3.20835e+06	4.57925e+07	3.04452	0.0291668	0.171625	0.0200558	1.06945
2013	15.9504	6.02772e+08	0.280697	3.20835e+06	4.73965e+07	3.09104	0.0291668	0.176966	0.0202171	1.06945
2014	15.9508	6.84745e+08	0.272118	3.20835e+06	6.40195e+07	3.13549	0.0291668	0.17918	0.0203446	1.06945
2015	15.9508	8.72799e+08	0.29778	3.20835e+06	7.159e+07	3.17805	0.0291668	0.205581	0.0205872	1.06945
2016	15.956	2.04417e+09	0.667676	3.20835e+06	7.18846e+07	3.21888	0.0291668	0.229774	0.0214383	1.06945
2017	15.9568	2.33621e+09	0.331729	4.04818e+06	7.52563e+07	3.2581	0.0368016	0.255116	0.0215718	1.34939
2018	15.9584	2.49598e+09	0.36453	4.04818e+06	7.67539e+07	3.29584	0.0368016	0.288437	0.0216379	1.34939
2019	15.9612	2.66803e+09	0.399074	4.04818e+06	8.0388e+07	3.3322	0.0368016	0.423117	0.0217046	1.34939
2020	15.962	2.79561e+09	0.459123	4.04818e+06	9.84862e+07	3.3673	0.0368016	2.1208	0.0217513	1.34939
2000	15.98	5.38426e+09	0.36173	4.53398e+06	1.14211e+08	2.07944	0.041218	0.0333616	0.0224067	1.51133
2001	15.988	7.39213e+09	0.471052	4.98738e+06	1.731e+08	2.19722	0.0453398	0.0335174	0.0227237	1.66246
2002	15.9896	8.68992e+09	0.502472	4.98738e+06	3.02668e+08	2.30259	0.0453398	0.0350036	0.0228854	1.66246
2003	15.9944	1.02309e+10	0.482111	8.97728e+06	3.36263e+08	2.3979	0.0816116	0.0361371	0.0230487	2.99243
2004	15.9956	1.58503e+10	0.583441	8.97728e+06	3.43207e+08	2.48491	0.0816116	0.0373321	0.0234865	2.99243
2005	16.0124	1.79694e+10	0.599854	1.35354e+07	4.95439e+08	2.56495	0.123049	0.0461213	0.0236119	4.5118
2006	16.0132	2.0548e+10	0.622853	1.36567e+07	5.30821e+08	2.63906	0.124152	0.0473616	0.023746	4.55223
2007	16.0244	2.20111e+10	0.519308	1.70635e+07	5.44881e+08	2.70805	0.155122	0.0475983	0.0238148	5.68782
2008	16.0256	2.62995e+10	0.466842	2.06205e+07	5.61195e+08	2.77259	0.187459	0.0487988	0.0239928	6.87349
2009	16.0268	2.82131e+10	0.477652	2.06205e+07	7.26352e+08	2.83321	0.187459	0.0506384	0.0240631	6.87349
2010	16.0272	3.50771e+10	0.564953	2.06205e+07	8.71138e+08	2.89037	0.187459	0.0509588	0.0242808	6.87349
2011	16.0288	4.56308e+10	0.671543	2.06205e+07	9.67841e+08	2.94444	0.187459	0.0561818	0.0245438	6.87349
2012	16.0312	4.77254e+10	0.699418	2.06205e+07	1.01449e+09	2.99573	0.187459	0.0571627	0.0245887	6.87349
2013	16.0328	4.75219e+10	0.691966	1.97547e+07	1.02542e+09	3.04452	0.179588	0.058792	0.0245845	6.58491
2014	16.0372	5.6822e+10	0.747491	1.93641e+07	1.11025e+09	3.09104	0.176037	0.0589798	0.0247632	6.45468
2015	16.0432	7.79617e+10	0.778623	1.93641e+07	1.13473e+09	3.13549	0.176037	0.0607561	0.0250795	6.45468
2016	16.0544	8.22854e+10	0.725773	1.93641e+07	1.16054e+09	3.17805	0.176037	0.0638748	0.0251335	6.45468
2017	16.0552	1.05625e+11	0.713381	1.93641e+07	1198704556	3.21888	0.176037	0.0647849	0.0253832	6.45468
2018	16.058	1.05319e+11	0.754349	29046082	1.38465e+09	3.2581	0.264055	0.0679425	0.0253803	9.68203
2019	16.0604	9.79589e+10	0.731114	29046082	1.44146e+09	3.29584	0.264055	0.0685721	0.0253078	9.68203
2020	16.0696	9.15755e+10	0.718262	29842082	1.90937e+09	3.3322	0.271292	0.071959	0.0252404	9.94736
2000	16.07	1.53283e+09	0.527328	3900000	3.71109e+07	2.07944	0.0354545	0.0224804	0.0211504	1.3
2001	16.0792	1.58952e+09	0.673894	3900000	3.92071e+07	2.19722	0.0354545	0.0230444	0.0211867	1.3
2002	16.0804	1.68388e+09	0.742359	3900000	4.92094e+07	2.30259	0.0354545	0.0269595	0.0212444	1.3
2004	16.0824	2.16929e+09	0.754045	3900000	5.29976e+07	2.48491	0.0354545	0.035013	0.0214977	1.3
2005	16.0828	2.11063e+09	0.810241	3900000	5.34581e+07	2.56495	0.0354545	0.042224	0.0214703	1.3
2006	16.0896	1.54735e+09	0.962082	3900000	2.99314e+08	2.63906	0.0354545	0.0437451	0.0211598	1.3
2013	16.09	9.42008e+09	0.755201	1.71167e+07	3.02381e+08	3.04452	0.155606	0.0442098	0.0229661	5.70555
2014	16.0916	1.00261e+10	0.735114	1.71167e+07	3.04904e+08	3.09104	0.155606	0.0478503	0.0230285	5.70555
2015	16.092	1.04159e+10	0.708156	1.71167e+07	3.57945e+08	3.13549	0.155606	0.048249	0.0230666	5.70555
2016	16.0932	1.50432e+10	0.769289	1.71167e+07	3.89868e+08	3.17805	0.155606	0.0599691	0.0234342	5.70555
2017	16.0968	1.76268e+10	0.769372	1.71167e+07	3.98148e+08	3.21888	0.155606	0.0627676	0.0235927	5.70555
2018	16.0972	2.38915e+10	0.733793	1.71167e+07	4.33626e+08	3.2581	0.155606	0.065616	0.0238968	5.70555
2019	16.0992	3.20612e+10	0.742626	1.71167e+07	5.22906e+08	3.29584	0.155606	0.0683016	0.0241909	5.70555
2020	16.1036	5.50809e+10	0.765899	2.14849e+07	7.93587e+08	3.3322	0.195317	0.639384	0.0247321	7.16162
2000	16.104	3.24872e+09	0.576942	5.07249e+06	9.98082e+07	2.19722	0.0461135	0.0142408	0.0219015	1.69083
2001	16.1052	3.27897e+09	0.644107	5.07249e+06	1.23884e+08	2.30259	0.0461135	0.0143197	0.0219108	1.69083
2002	16.1076	3.52401e+09	0.667298	5.07249e+06	1.61901e+08	2.3979	0.0461135	0.0151263	0.0219829	1.69083
2003	16.108	3.59698e+09	0.685305	5.07249e+06	1.83856e+08	2.48491	0.0461135	0.0155429	0.0220034	1.69083
2004	16.1084	3.28635e+09	0.703333	5.07249e+06	2.08966e+08	2.56495	0.0461135	0.0156067	0.021913	1.69083
2005	16.1116	3.2744e+09	0.68234	5.07249e+06	2.25736e+08	2.63906	0.0461135	0.0169878	0.0219094	1.69083
2006	16.1128	3.39992e+09	0.686956	5.07249e+06	2.27079e+08	2.70805	0.0461135	0.0171225	0.021947	1.69083
2007	16.1148	4.28099e+09	0.697551	5.07249e+06	2.52142e+08	2.77259	0.0461135	0.0171396	0.0221775	1.69083
2008	16.1152	5.17813e+09	0.70319	5.07249e+06	2.55406e+08	2.83321	0.0461135	0.0174485	0.0223677	1.69083
2009	16.1156	5848973236	0.734018	5.07249e+06	2.59502e+08	2.89037	0.0461135	0.0178327	0.0224895	1.69083
2010	16.1352	7.45744e+09	0.751975	5.07249e+06	2.61774e+08	2.94444	0.0461135	0.0186862	0.0227325	1.69083
2011	16.1416	9.695e+09	0.769568	5.07249e+06	2.67579e+08	2.99573	0.0461135	0.018842	0.0229949	1.69083
2012	16.1468	1.10386e+10	0.760921	5.07249e+06	2.77114e+08	3.04452	0.0461135	0.0203967	0.0231247	1.69083
2013	16.1556	1.26344e+10	0.752536	5.07249e+06	2.90612e+08	3.09104	0.0461135	0.0295487	0.0232597	1.69083
2014	16.1576	1.56508e+10	0.759467	5.07249e+06	2.93836e+08	3.13549	0.0461135	0.103884	0.0234738	1.69083
2015	16.16	1.77533e+10	0.767476	5.29026e+06	2.97689e+08	3.17805	0.0480932	0.107865	0.0235998	1.76342
2016	16.1612	1.77906e+10	0.659722	5.91834e+06	3.19149e+08	3.21888	0.0538031	0.116514	0.0236019	1.97278
2017	16.1632	1.80199e+10	0.601672	7.68993e+06	4.23178e+08	3.2581	0.0699084	0.124742	0.0236147	2.56331
2018	16.1652	2.28867e+10	0.639567	7.68993e+06	4.52608e+08	3.29584	0.0699084	0.128751	0.0238538	2.56331
2019	16.174	2.35951e+10	0.596956	7.68993e+06	5.37685e+08	3.3322	0.0699084	0.130591	0.0238843	2.56331
2020	16.1804	2.28022e+10	0.565163	7.68993e+06	5.71333e+08	3.3673	0.0699084	0.1399	0.0238501	2.56331
2001	14.1614	3.52015e+08	0.475878	1.55669e+06	1.2205e+07	2.3979	0.0141517	0.0429754	0.0196792	0.518895
2002	14.1722	3.63761e+08	0.476069	1.55669e+06	1.45027e+07	2.48491	0.0141517	0.0523629	0.019712	0.518895
2003	14.1775	4.75752e+08	0.468417	1.55669e+06	1.52769e+07	2.56495	0.0141517	0.0585434	0.0199804	0.518895
2004	14.1806	5.40334e+08	0.447515	1.55669e+06	1.57649e+07	2.63906	0.0141517	0.0732848	0.0201077	0.518895
2005	14.1809	5.36637e+08	0.466503	1.55669e+06	1.60971e+07	2.70805	0.0141517	0.0788675	0.0201008	0.518895
2006	14.1831	6.47228e+08	0.582078	1.55669e+06	1.69349e+07	2.77259	0.0141517	0.0903441	0.0202882	0.518895
2007	14.1834	7.2735e+08	0.621712	1.8482e+06	1.87435e+07	2.83321	0.0168018	0.0996443	0.0204049	0.616065
2008	14.1901	7.98936e+08	0.606376	1.8482e+06	1.90339e+07	2.89037	0.0168018	0.113139	0.0204988	0.616065
2009	14.1939	5.65138e+08	0.382128	1.8482e+06	1.93173e+07	2.94444	0.0168018	0.249777	0.0201526	0.616065
2010	14.196	8.17823e+08	0.717066	1.8482e+06	2.04481e+07	2.99573	0.0168018	0.265382	0.0205222	0.616065
2011	14.1981	4.51942e+08	0.406705	1.8482e+06	2.81902e+07	3.04452	0.0168018	0.543275	0.0199291	0.616065
2012	14.1985	3.00139e+08	0.212002	1.8482e+06	2.98492e+07	3.09104	0.0168018	0.578548	0.0195198	0.616065
2013	14.1999	3.09702e+08	0.210434	1.8482e+06	3.00852e+07	3.13549	0.0168018	0.629559	0.0195511	0.616065
2014	14.2058	2.70708e+08	0.167579	1.8482e+06	3.62118e+07	3.17805	0.0168018	1.03776	0.0194166	0.616065
2015	14.2058	4.04699e+08	0.475371	1.8482e+06	3.84048e+07	3.21888	0.0168018	1.38724	0.0198187	0.616065
2016	14.2104	6.22772e+08	0.596444	1.8482e+06	4.21826e+07	3.2581	0.0168018	1.51024	0.0202497	0.616065
2017	14.2146	5.1808e+08	0.715851	1.8482e+06	4.48234e+07	3.29584	0.0168018	1.91044	0.0200656	0.616065
2018	14.2177	4.16494e+08	0.472495	1.8482e+06	4.58145e+07	3.3322	0.0168018	2.02958	0.0198474	0.616065
2019	14.2191	2.46872e+08	0.149953	1.8482e+06	7.64969e+07	3.3673	0.0168018	2.20537	0.0193244	0.616065
2020	14.2226	2.31581e+08	0.175108	1.8482e+06	7.94822e+07	3.4012	0.0168018	3.46746	0.0192604	0.616065
2000	14.2237	9.67104e+08	0.476215	3.42287e+06	2.5737e+07	2.30259	0.031117	0.060861	0.0206898	1.14096
2001	14.2264	9.36815e+08	0.504821	3.42287e+06	3.17209e+07	2.3979	0.031117	0.0933925	0.020658	1.14096
2002	14.2286	1.02602e+09	0.446195	3.42287e+06	4.99423e+07	2.48491	0.031117	0.145978	0.020749	1.14096
2003	14.2317	1.53991e+09	0.291411	3.74509e+06	8.13124e+07	2.56495	0.0340463	0.20847	0.021155	1.24836
2004	14.2359	1.8182e+09	0.20476	7.49019e+06	1.00411e+08	2.63906	0.0680926	0.311509	0.0213211	2.49673
2005	14.2394	1.81983e+09	0.212038	7.49019e+06	1.01288e+08	2.70805	0.0680926	0.491915	0.021322	2.49673
2006	14.2464	1.76945e+09	0.202241	7.49019e+06	1.0837e+08	2.77259	0.0680926	0.493306	0.0212939	2.49673
2007	14.2516	1.64064e+09	0.167579	7.49019e+06	1.14326e+08	2.83321	0.0680926	0.51429	0.0212183	2.49673
2008	14.2597	1.6322e+09	0.192152	7.49019e+06	115565194	2.89037	0.0680926	0.520435	0.0212132	2.49673
2009	14.2629	1.62395e+09	0.192789	7.49019e+06	1.16791e+08	2.94444	0.0680926	0.522589	0.0212081	2.49673
2010	14.2632	1.55477e+09	0.166907	7.49019e+06	1.16813e+08	2.99573	0.0680926	0.590059	0.0211646	2.49673
2011	14.2723	1.41966e+09	0.111885	8.98822e+06	1.20165e+08	3.04452	0.0817111	0.590547	0.0210737	2.99607
2012	14.273	1.47847e+09	0.128211	8.98822e+06	1.20197e+08	3.09104	0.0817111	0.616005	0.0211143	2.99607
2013	14.2761	1.42804e+09	0.109044	8.98822e+06	1.2291e+08	3.13549	0.0817111	0.670015	0.0210796	2.99607
2014	14.2811	1.43494e+09	0.0743834	8.98822e+06	1.40143e+08	3.17805	0.0817111	0.702033	0.0210844	2.99607
2015	14.2811	1.48182e+09	0.0687405	8.98822e+06	1.4047e+08	3.21888	0.0817111	0.712604	0.0211165	2.99607
2016	14.2821	1.49227e+09	0.0530016	8.98822e+06	1.41407e+08	3.2581	0.0817111	0.724716	0.0211236	2.99607
2017	14.2835	1.44856e+09	0.0384133	8.98822e+06	154516416	3.29584	0.0817111	0.795277	0.0210938	2.99607
2018	14.2874	1.28035e+09	0.048998	8.98822e+06	1.60427e+08	3.3322	0.0817111	0.88956	0.0209704	2.99607
2019	14.2887	1.30521e+09	0.0595511	8.98822e+06	1.66961e+08	3.3673	0.0817111	0.907426	0.0209896	2.99607
2020	14.2895	1.29682e+09	0.256475	8.98822e+06	1.71774e+08	3.4012	0.0817111	1.25887	0.0209832	2.99607
2001	14.2936	6.00983e+08	0.463729	3.11574e+06	1.87741e+07	2.3979	0.0283249	0.102537	0.0202141	1.03858
2002	14.2978	6.20072e+08	0.375398	3.11574e+06	3.21034e+07	2.48491	0.0283249	0.155082	0.0202453	1.03858
2003	14.2996	5.95751e+08	0.289132	3.11574e+06	3.26386e+07	2.56495	0.0283249	0.155107	0.0202053	1.03858
2004	14.3056	6.03885e+08	0.265	3.11574e+06	3.39546e+07	2.63906	0.0283249	0.162585	0.0202189	1.03858
2005	14.3063	6.48023e+08	0.311972	3.11574e+06	3.51997e+07	2.70805	0.0283249	0.173699	0.0202894	1.03858
2006	14.3097	6.37478e+08	0.303857	3.11574e+06	3.53551e+07	2.77259	0.0283249	0.178328	0.020273	1.03858
2007	14.3147	6.81311e+08	0.340976	3.11574e+06	3.75437e+07	2.83321	0.0283249	0.181304	0.0203395	1.03858
2008	14.3265	5.36523e+08	0.481551	3.11574e+06	3.82955e+07	2.89037	0.0283249	0.190424	0.0201006	1.03858
2009	14.3314	4.12425e+08	0.649683	3.11574e+06	3.9676e+07	2.94444	0.0283249	0.200892	0.0198376	1.03858
2015	14.3342	1.22757e+08	1.11816	3.11574e+06	4.24554e+07	3.21888	0.0283249	0.401498	0.0186257	1.03858
2017	14.336	4.04776e+08	0.682708	3.11574e+06	4.44573e+07	3.29584	0.0283249	0.557087	0.0198188	1.03858
2018	14.3377	3.42706e+08	0.685587	3.11574e+06	4.52376e+07	3.3322	0.0283249	1.40375	0.0196524	1.03858
2000	14.3388	8.04014e+08	0.4228	3776508	1.9843e+07	2.56495	0.0343319	0.0205381	0.0205051	1.25884
2001	14.3448	7.16629e+08	0.442334	3776508	2.78247e+07	2.63906	0.0343319	0.0236314	0.0203901	1.25884
2002	14.3476	6.63838e+08	0.617135	3776508	3.63029e+07	2.70805	0.0343319	0.025666	0.0203135	1.25884
2007	14.3489	9.39167e+08	0.776203	4.26745e+06	4.92791e+07	2.99573	0.038795	0.0298504	0.0206605	1.42248
2008	14.3538	9.75123e+08	0.866267	4.26745e+06	8.04328e+07	3.04452	0.038795	0.181013	0.0206981	1.42248
2014	14.3605	1.64544e+09	0.988419	4.26745e+06	9.47188e+07	3.29584	0.038795	0.354661	0.0212213	1.42248
2015	14.3637	1.71444e+09	1.13602	4.26745e+06	1.08926e+08	3.3322	0.038795	0.395862	0.0212624	1.42248
2017	14.3668	6.08238e+09	0.572467	6.8579e+06	1.75825e+08	3.4012	0.0623446	0.455941	0.0225287	2.28597
2018	14.3794	4.91715e+09	0.422619	6.8579e+06	1.79539e+08	3.43399	0.0623446	0.484116	0.022316	2.28597
2019	14.3832	5.23127e+09	0.428227	6.8579e+06	1.90162e+08	3.46574	0.0623446	0.533161	0.0223779	2.28597
2020	14.391	5.6955e+09	0.455856	7.2695e+06	2.36344e+08	3.49651	0.0660864	0.883792	0.0224629	2.42317
2001	14.3934	6.95118e+08	0.518193	2.49102e+06	2.54742e+07	2.63906	0.0226456	0.037012	0.0203596	0.830339
2002	14.3972	6.82986e+08	0.548006	2.49102e+06	3.06121e+07	2.70805	0.0226456	0.0567943	0.020342	0.830339
2003	14.3979	8.68566e+08	0.518571	2.49102e+06	3.07595e+07	2.77259	0.0226456	0.072322	0.0205824	0.830339
2004	14.4032	9.48323e+08	0.542706	2.49102e+06	4.42891e+07	2.83321	0.0226456	0.0737627	0.0206702	0.830339
2005	14.406	7.8843e+08	0.641062	2.49102e+06	4.89777e+07	2.89037	0.0226456	0.0764683	0.0204856	0.830339
2010	14.4095	5.49924e+09	0.822343	7.74181e+06	6.56101e+07	3.13549	0.0703801	0.081034	0.0224279	2.5806
2011	14.4165	5.9959e+09	0.786778	7.74181e+06	7.53704e+07	3.17805	0.0703801	0.0826125	0.0225143	2.5806
2012	14.4259	5.14784e+09	0.692001	7.74181e+06	7.67425e+07	3.21888	0.0703801	0.0849772	0.0223618	2.5806
2013	14.4315	3.38435e+09	0.450567	9.29018e+06	7.76602e+07	3.2581	0.0844562	0.125778	0.0219424	3.09673
2014	14.4351	3.16949e+09	0.515011	9.29018e+06	7.89714e+07	3.29584	0.0844562	0.131842	0.0218768	3.09673
2015	14.4389	3.24035e+09	0.524292	9.29018e+06	7.93924e+07	3.3322	0.0844562	0.154044	0.0218989	3.09673
2016	14.4442	3.22891e+09	0.511496	9.29018e+06	8.63133e+07	3.3673	0.0844562	0.156428	0.0218954	3.09673
2017	14.4442	2.54738e+09	0.57663	9.29018e+06	1.01397e+08	3.4012	0.0844562	0.180547	0.0216583	3.09673
2018	14.4445	2.53276e+09	0.559942	9.29018e+06	1.02149e+08	3.43399	0.0844562	0.234717	0.0216526	3.09673
2019	14.4539	2.62188e+09	0.582766	9.29018e+06	1.06125e+08	3.46574	0.0844562	0.36482	0.0216872	3.09673
2020	14.4557	2.32313e+09	0.753075	9.29018e+06	1.30298e+08	3.49651	0.0844562	1.57236	0.0215662	3.09673
2000	14.4676	1.13373e+09	0.17737	3.44997e+06	2.75352e+07	2.48491	0.0313634	0.0366902	0.0208488	1.14999
2001	14.4715	1.30654e+09	0.262669	3.44997e+06	2.81242e+07	2.56495	0.0313634	0.0554203	0.0209906	1.14999
2002	14.4715	1.13071e+09	0.132254	3.44997e+06	3.51266e+07	2.63906	0.0313634	0.0574688	0.0208461	1.14999
2003	14.4718	1.15362e+09	0.133638	3.44997e+06	3.53018e+07	2.70805	0.0313634	0.0579229	0.0208662	1.14999
2004	14.4721	1.16245e+09	0.112114	3.44997e+06	4.24397e+07	2.77259	0.0313634	0.0648513	0.0208738	1.14999
2005	14.4749	1.21091e+09	0.133397	3.44997e+06	4.41531e+07	2.83321	0.0313634	0.0690208	0.0209146	1.14999
2006	14.4774	2.33712e+09	0.504923	3.44997e+06	4.86999e+07	2.89037	0.0313634	0.0732009	0.0215722	1.14999
2007	14.4847	2.60146e+09	0.557693	3.44997e+06	5.82543e+07	2.94444	0.0313634	0.0732161	0.0216793	1.14999
2008	14.4879	1.74368e+09	0.328355	3.44997e+06	5.84587e+07	2.99573	0.0313634	0.0754455	0.0212793	1.14999
2009	14.4931	1.72492e+09	0.269815	3.44997e+06	6.25072e+07	3.04452	0.0313634	0.0900786	0.0212684	1.14999
2010	14.4931	1.81724e+09	0.218068	3.44997e+06	6.89892e+07	3.09104	0.0313634	0.107483	0.0213206	1.14999
2011	14.4942	3.41578e+09	0.476831	3.44997e+06	7.34025e+07	3.13549	0.0313634	0.131377	0.0219517	1.14999
2012	14.4966	3.53829e+09	0.4375	6.20995e+06	9.74079e+07	3.17805	0.0564541	0.152921	0.0219869	2.06998
2013	14.497	3.93113e+09	0.354787	7.89541e+06	1.00068e+08	3.21888	0.0717764	0.161642	0.0220922	2.6318
2014	14.5085	5.36026e+09	0.50672	7.89541e+06	1.18546e+08	3.2581	0.0717764	0.163982	0.0224023	2.6318
2015	14.5113	5.47445e+09	0.488875	7.89541e+06	1.31871e+08	3.29584	0.0717764	0.18583	0.0224234	2.6318
2016	14.5121	5.72102e+09	0.490038	7.89541e+06	1.362e+08	3.3322	0.0717764	0.218214	0.0224674	2.6318
2017	14.5121	5.9152e+09	0.477613	7.89541e+06	1.39606e+08	3.3673	0.0717764	0.268595	0.0225008	2.6318
2018	14.5141	6.83868e+09	0.522906	7.89541e+06	1.69584e+08	3.4012	0.0717764	0.282422	0.0226459	2.6318
2019	14.5152	9.25091e+09	0.38872	9.30425e+06	1.92409e+08	3.43399	0.0845841	0.316811	0.022948	3.10142
2020	14.5159	1.34873e+10	0.56503	9.30425e+06	2.0317e+08	3.46574	0.0845841	0.40402	0.023325	3.10142
2000	14.5173	6.86735e+08	0.45131	2.15185e+06	2.16517e+07	2.3979	0.0195623	0.0166038	0.0203475	0.717284
2001	14.5264	1.16099e+09	0.366666	2.5001e+06	2.90692e+07	2.48491	0.0227282	0.0361377	0.0208725	0.833366
2002	14.5317	8.36129e+08	0.470986	2.5001e+06	3.11582e+07	2.56495	0.0227282	0.100063	0.0205443	0.833366
2003	14.5358	1.08067e+09	0.626514	2.5001e+06	3.71131e+07	2.63906	0.0227282	0.128769	0.0208008	0.833366
2004	14.5411	1.02726e+09	0.641032	2.5001e+06	3.72073e+07	2.70805	0.0227282	0.130423	0.0207502	0.833366
2005	14.5425	8.59391e+08	0.838197	2.5001e+06	4.36942e+07	2.77259	0.0227282	0.217413	0.0205717	0.833366
2014	14.5474	6.2658e+08	0.980329	8.25483e+06	5.0302e+07	3.21888	0.0750439	0.270854	0.0202558	2.75161
2015	14.5477	5.67827e+08	0.941537	8.25483e+06	6.13691e+07	3.2581	0.0750439	0.284454	0.0201573	2.75161
2016	14.5509	3.41522e+08	0.934028	8.25483e+06	6.27942e+07	3.29584	0.0750439	0.414551	0.0196489	2.75161
2017	14.5516	3.04741e+08	0.888114	8.25483e+06	7.47862e+07	3.3322	0.0750439	0.433401	0.019535	2.75161
2018	14.5516	2.06944e+08	0.926764	8.25483e+06	1.35776e+08	3.3673	0.0750439	0.948642	0.019148	2.75161
2019	14.5575	1.56866e+08	1.61844	8.25483e+06	1.35961e+08	3.4012	0.0750439	0.961823	0.0188709	2.75161
2000	14.5614	1.00145e+09	0.415514	2.92876e+06	3.28585e+07	2.48491	0.0266251	0.0316081	0.0207247	0.976254
2001	14.5628	1.72727e+09	0.583883	4.68602e+06	3.61576e+07	2.56495	0.0426002	0.0377392	0.0212698	1.56201
2002	14.5688	2.36345e+09	0.629814	4.68602e+06	6.52734e+07	2.63906	0.0426002	0.0440162	0.0215834	1.56201
2003	14.5698	2.77164e+09	0.64426	6.09182e+06	6.98365e+07	2.70805	0.0553802	0.0461527	0.0217427	2.03061
2004	14.5807	3.09201e+09	0.636931	6.09182e+06	8.61946e+07	2.77259	0.0553802	0.0489293	0.0218521	2.03061
2005	14.582	3.21522e+09	0.657807	6.09182e+06	9.87458e+07	2.83321	0.0553802	0.0489935	0.0218912	2.03061
2006	14.5862	2725853394	0.570286	6.09182e+06	1.13876e+08	2.89037	0.0553802	0.0549472	0.021726	2.03061
2007	14.5936	2.74511e+09	0.554548	6.09182e+06	1.15218e+08	2.94444	0.0553802	0.0563174	0.0217331	2.03061
2008	14.5964	2.67095e+09	0.578799	6.09182e+06	1.22359e+08	2.99573	0.0553802	0.0570343	0.0217057	2.03061
2009	14.6002	2.80704e+09	0.589261	6.09182e+06	1.23597e+08	3.04452	0.0553802	0.0643019	0.0217554	2.03061
2010	14.6086	2.41933e+09	0.513404	6.09182e+06	1.2473e+08	3.09104	0.0553802	0.0647271	0.0216068	2.03061
2011	14.6101	2.35408e+09	0.524906	6.09182e+06	126292778	3.13549	0.0553802	0.0686411	0.0215794	2.03061
2012	14.615	2.30127e+09	0.509003	6.09182e+06	1.29477e+08	3.17805	0.0553802	0.0693593	0.0215567	2.03061
2013	14.6251	1.84215e+09	0.48871	6.09182e+06	1.32832e+08	3.21888	0.0553802	0.072	0.0213342	2.03061
2014	14.6261	1.80377e+09	0.559173	6.09182e+06	1.37662e+08	3.2581	0.0553802	0.0780174	0.0213131	2.03061
2016	14.6279	1.32171e+09	0.35885	6.09182e+06	1.41942e+08	3.3322	0.0553802	0.0781902	0.0210022	2.03061
2017	14.6296	1.50077e+09	0.416092	6.09182e+06	1.60358e+08	3.3673	0.0553802	0.0818602	0.0211292	2.03061
2018	14.6395	1.48447e+09	0.35626	6.09182e+06	1.69401e+08	3.4012	0.0553802	0.0843965	0.0211183	2.03061
2019	14.6433	1.6105e+09	0.347894	6.09182e+06	1.80927e+08	3.43399	0.0553802	0.0927918	0.0211998	2.03061
2020	14.644	1.81642e+09	0.39717	6.09182e+06	2.25376e+08	3.46574	0.0553802	0.10212	0.0213201	2.03061
2000	14.644	1.58829e+09	0.365951	3.06035e+06	1.49276e+08	2.19722	0.0278214	0.0616631	0.0211859	1.02012
2001	14.6475	1.67619e+09	0.381443	3.06035e+06	1.72191e+08	2.30259	0.0278214	0.063143	0.0212398	1.02012
2002	14.6482	1.85644e+09	0.391638	3.06035e+06	1.94614e+08	2.3979	0.0278214	0.0670609	0.0213419	1.02012
2003	14.6496	2.12925e+09	0.448371	3.06035e+06	1.96794e+08	2.48491	0.0278214	0.0837848	0.021479	1.02012
2004	14.6503	2.20189e+09	0.467764	3.06035e+06	1.97767e+08	2.56495	0.0278214	0.0890146	0.0215126	1.02012
2005	14.6507	2.16364e+09	0.427613	3.06035e+06	2.13292e+08	2.63906	0.0278214	0.0911944	0.0214951	1.02012
2006	14.6552	2.4584e+09	0.439259	3.06035e+06	2.30855e+08	2.70805	0.0278214	0.0915793	0.0216228	1.02012
2007	14.6556	2.94572e+09	0.32413	3.06035e+06	2.35114e+08	2.77259	0.0278214	0.0940999	0.0218036	1.02012
2008	14.6559	2.92381e+09	0.372558	3.06035e+06	2.36727e+08	2.83321	0.0278214	0.0946792	0.0217962	1.02012
2009	14.6559	3.12438e+09	0.287711	2.95722e+06	2.38241e+08	2.89037	0.0268838	0.0946974	0.0218625	0.98574
2010	14.6604	3.66199e+09	0.279313	2.95722e+06	2.6589e+08	2.94444	0.0268838	0.0960669	0.0220213	0.98574
2011	14.6622	4.60291e+09	0.345714	2.95722e+06	2.9763e+08	2.99573	0.0268838	0.0975127	0.02225	0.98574
2012	14.6632	5.63375e+09	0.435524	2.95722e+06	3.51031e+08	3.04452	0.0268838	0.10948	0.022452	0.98574
2013	14.6636	6.56601e+09	0.451033	2.95722e+06	4.37293e+08	3.09104	0.0268838	0.111329	0.0226052	0.98574
2014	14.6639	7.30261e+09	0.440964	2.95722e+06	4.64523e+08	3.13549	0.0268838	0.122904	0.0227115	0.98574
2015	14.6692	8.07754e+09	0.404534	3.9689e+06	5.46375e+08	3.17805	0.0360809	0.123364	0.0228124	1.32297
2016	14.6709	1.05293e+10	0.325153	4.2573e+06	6.06302e+08	3.21888	0.0387027	0.126661	0.0230774	1.4191
2017	14.6821	1.58977e+10	0.293382	5.53231e+06	6.29346e+08	3.2581	0.0502938	0.12976	0.0234894	1.8441
2018	14.6825	1.74373e+10	0.326166	7.1905e+06	6.6429e+08	3.29584	0.0653682	0.137184	0.0235819	2.39683
2019	14.6843	1.79765e+10	0.317149	9.34763e+06	7.24603e+08	3.3322	0.0849784	0.146506	0.0236123	3.11588
2020	14.6853	2.05908e+10	0.337565	9.44835e+06	9.33972e+08	3.3673	0.0858941	0.152879	0.0237481	3.14945
2000	14.6913	4.97659e+08	0.634041	1.17543e+06	1.59322e+07	2.19722	0.0106857	0.0943347	0.0200254	0.39181
2001	14.6948	3.36242e+08	0.915792	1.17543e+06	1.00548e+06	2.30259	0.0106857	0.0149333	0.0196333	0.39181
2003	14.6972	5.43518e+08	0.736466	1.17543e+06	1.17147e+07	2.48491	0.0106857	0.0330244	0.0201136	0.39181
2004	14.6979	3.60503e+08	0.517111	1.17543e+06	1.41264e+07	2.56495	0.0106857	0.0349874	0.019703	0.39181
2005	14.6986	1.02487e+09	0.729316	1.76314e+06	1.85155e+07	2.63906	0.0160286	0.0378224	0.0207478	0.587714
2006	14.7018	9.63108e+08	0.708864	1.76314e+06	2.02532e+07	2.70805	0.0160286	0.0426735	0.0206857	0.587714
2007	14.707	2.6629e+09	0.291571	4.87644e+06	2.36414e+07	2.77259	0.0443313	0.0446034	0.0217027	1.62548
2008	14.7074	3.08285e+09	0.316078	6.33938e+06	2.75714e+07	2.83321	0.0576307	0.0481033	0.0218491	2.11313
2009	14.7081	3.4908e+09	0.364112	6.33938e+06	3.33768e+07	2.89037	0.0576307	0.0556863	0.0219734	2.11313
2010	14.7112	4.6052e+09	0.467011	6.97331e+06	3.53733e+07	2.94444	0.0633938	0.0627307	0.0222505	2.32444
2011	14.7123	5.25359e+09	0.456428	6.97331e+06	3.64167e+07	2.99573	0.0633938	0.0651591	0.0223822	2.32444
2012	14.7172	6.76637e+09	0.551443	7.67065e+06	4.19104e+07	3.04452	0.0697331	0.0655014	0.0226352	2.55688
2013	14.7178	7.65796e+09	0.589756	8.43771e+06	4.33147e+07	3.09104	0.0767065	0.0666979	0.022759	2.81257
2014	14.7221	7.789e+09	0.565628	8.43771e+06	4.67367e+07	3.13549	0.0767065	0.0671628	0.022776	2.81257
2015	14.7238	7.35816e+09	0.547649	8.43771e+06	4.82063e+07	3.17805	0.0767065	0.0855429	0.0227191	2.81257
2016	14.7241	6.58203e+09	0.489082	8.43771e+06	5.83938e+07	3.21888	0.0767065	0.129368	0.0226076	2.81257
2017	14.7301	6.30715e+09	0.451933	8.43771e+06	6.01866e+07	3.2581	0.0767065	0.141877	0.0225649	2.81257
2018	14.734	6.57079e+09	0.472779	8.43771e+06	6.42987e+07	3.29584	0.0767065	0.180307	0.0226059	2.81257
2019	14.734	6.50164e+09	0.425527	8.43771e+06	7.24565e+07	3.3322	0.0767065	0.309704	0.0225953	2.81257
2020	14.735	7.64225e+09	0.498147	8.43771e+06	8.62968e+07	3.3673	0.0767065	1.2719	0.022757	2.81257
2000	14.7364	6.35786e+08	0.599382	1.2035e+06	2.60874e+07	2.70805	0.0109409	0.0358302	0.0202704	0.401168
2001	14.7375	8.1095e+08	0.525004	1.30378e+06	4.90976e+07	2.77259	0.0118526	0.0503266	0.0205137	0.434594
2002	14.7385	8.12139e+08	0.511038	1.30378e+06	6.04275e+07	2.83321	0.0118526	0.0528409	0.0205152	0.434594
2003	14.741	8.69272e+08	0.455171	1.30378e+06	6.77864e+07	2.89037	0.0118526	0.0534983	0.0205832	0.434594
2004	14.7431	8.85513e+08	0.461234	1.30378e+06	7.9742e+07	2.94444	0.0118526	0.0547554	0.0206017	0.434594
2005	14.7518	1.16264e+09	0.566295	1.30378e+06	9.44599e+07	2.99573	0.0118526	0.0550299	0.020874	0.434594
2006	14.7539	1.30005e+09	0.57533	1.48156e+06	9.7542e+07	3.04452	0.0134687	0.0580682	0.0209857	0.493852
2007	14.756	1.45006e+09	0.565539	1.48156e+06	1.09787e+08	3.09104	0.0134687	0.0592685	0.0210949	0.493852
2008	14.757	1.75348e+09	0.598935	1.48156e+06	1.20986e+08	3.13549	0.0134687	0.0654187	0.0212849	0.493852
[truncated: 1,032,614+ more rows]

## Sheet: Sheet4
year	Employee wages	Total assets of the enterprise	Total number of employees ( unit : ten thousand people )	output value of new industrial products(unit :yuan)	Gross industrial output value ( unit : yuan )	LTF	capital stock	IR	SF
2000	4.9374	5.62225e+09	0.472516	6.30972e+06	1.58147e+08	2.56495	630971941	0.0221745	22.45
2001	6.6153	6.48291e+09	0.517797	6.30972e+06	2.53026e+08	2.63906	630971941	0.0242663	22.5924
2002	5.8003	8.21582e+09	0.582944	6.30975e+06	2.73124e+08	2.70805	630974713	0.0245473	22.8293
2003	6.4536	1.0561e+10	0.549243	1.39585e+07	3.6226e+08	2.77259	1395849444	0.0266594	23.0804
2004	6.0858	1.55344e+10	0.594163	2.27363e+07	3.64015e+08	2.83321	2273627871	0.0269629	23.4663
2005	5.2172	2.19924e+10	0.609809	3.72269e+07	5.19869e+08	2.89037	3722687670	0.0282794	23.814
2006	5.0399	4.85079e+10	0.649418	4.3699e+07	8.51963e+08	2.94444	4369898751	0.0294999	24.605
2007	4.7047	1.00094e+11	0.661125	6.87201e+07	1.44199e+09	2.99573	6872006387	0.02995	25.3294
2008	3.866	1.19237e+11	0.674441	1.09952e+08	1.5308e+09	3.04452	10995210218	0.0347381	25.5044
2009	5.1216	1.37609e+11	0.670017	1.09952e+08	1.76377e+09	3.09104	10995210218	0.0359169	25.6477
2010	4.5968	2.15638e+11	0.746861	1.09952e+08	1.84637e+09	3.13549	10995210218	0.0364076	26.0969
2011	3.9862	2.96208e+11	0.770997	1.09952e+08	2.57821e+09	3.17805	10995210218	0.0364999	26.4143
2012	3.0778	3.78802e+11	0.783163	1.09956e+08	2.78031e+09	3.21888	10995553118	0.0373441	26.6603
2013	3.56808	4.79205e+11	0.77997	1.1015e+08	3.00284e+09	3.2581	11014968919	0.0417972	26.8954
2014	3.19872	5.08409e+11	0.772046	1.10375e+08	3.90262e+09	3.29584	11037507242	0.0474768	26.9546
2015	3.06384	6.11296e+11	0.777015	110516123	4.74525e+09	3.3322	11051612300	0.0477338	27.1388
2016	3.0432	8.30674e+11	0.805367	1.10392e+08	6.80056e+09	3.3673	11039152001	0.0492354	27.4455
2017	3.0276	1.16535e+12	0.839813	1.10392e+08	8.86571e+09	3.4012	11039152001	0.0496463	27.784
2018	4.6856	1.52858e+12	0.845856	1.10392e+08	1.02881e+10	3.43399	11039152001	0.055314	28.0554
2019	4.3852	1.72993e+12	0.843589	1.13021e+08	1.03408e+10	3.46574	11302143001	0.0567801	28.1791
2020	4.2732	1.86918e+12	0.812835	1.16177e+08	1.10184e+10	3.49651	11617732201	0.0613064	28.2565
2001	4.953	2.22009e+08	0.460723	839767	1.45944e+07	2.77259	83976684	0.0510239	19.2182
2002	3.837	2.63615e+08	0.529541	839767	1.48773e+07	2.83321	83976684	0.0620863	19.39
2003	3.3936	2.37875e+08	0.46014	839767	1.67781e+07	2.89037	83976684	0.0949987	19.2873
2004	3.3621	2.1427e+08	0.427696	839767	1.70533e+07	2.94444	83976684	0.107336	19.1827
2005	3.6828	1.55869e+08	0.358844	839767	1.74171e+07	2.99573	83976684	0.152139	18.8645
2011	3.1161	1.96307e+08	0.294935	839767	1.83258e+07	3.2581	83976684	0.175151	19.0952
2012	3.32	1.92914e+08	0.232528	839767	1.87191e+07	3.29584	83976684	0.181052	19.0778
2013	3.26	2.42152e+08	0.403239	839767	1.89933e+07	3.3322	83976684	0.182988	19.3051
2014	5.046	3.38283e+08	0.534754	839767	1.98078e+07	3.3673	83976684	0.20837	19.6394
2015	4.6856	3.98674e+08	0.590402	839767	2.04685e+07	3.4012	83976684	0.211027	19.8037
2016	4.3852	2.23716e+08	0.203456	839767	2.52252e+07	3.43399	83976684	0.230518	19.2259
2017	4.2732	2.68844e+08	0.315247	839767	2.52598e+07	3.46574	83976684	0.249945	19.4096
2018	7.9248	3.51177e+08	0.477966	839767	2.6681e+07	3.49651	83976684	0.254931	19.6768
2019	5.116	1.49449e+09	0.0602434	1.65053e+06	2.73283e+07	3.52636	165052625	0.33022	21.1251
2020	4.833	1.56356e+09	0.0682637	1.65053e+06	3.65009e+07	3.55535	165052625	0.594702	21.1702
2000	4.902	2.02067e+09	0.58385	5.69819e+06	3.04736e+07	2.3979	569819250	0.152341	21.4267
2001	6.075	1.92432e+09	0.432965	7.08661e+06	3.38788e+07	2.48491	708661316	0.173524	21.3778
2002	7.188	1.82055e+09	0.463339	7.08661e+06	3.71903e+07	2.56495	708661316	0.178732	21.3224
2008	5.005	1.38903e+09	0.458645	9.14334e+06	3.90085e+07	2.94444	914333607	0.192108	21.0519
2009	10.582	1.3192e+09	0.467575	9.14334e+06	4.15544e+07	2.99573	914333607	0.198412	21.0003
2010	10.933	1.29361e+09	0.47796	9.14334e+06	4.16662e+07	3.04452	914333607	0.222055	20.9807
2011	15.08	1.26059e+09	0.476484	9.14334e+06	4.31299e+07	3.09104	914333607	0.295517	20.9548
2012	17.238	1.3197e+09	0.483142	9.14334e+06	4.80187e+07	3.13549	914333607	0.419088	21.0007
2013	17.721	1.18865e+09	0.474831	9.14334e+06	5.09654e+07	3.17805	914333607	0.441672	20.8961
2014	17.974	1.36666e+09	0.509964	9.14334e+06	5.67414e+07	3.21888	914333607	0.585353	21.0356
2015	22.275	2.19401e+09	0.44704	1.05854e+07	6.07719e+07	3.2581	1058536842	0.61903	21.509
2016	21.564	2.52724e+09	0.463708	1.05854e+07	8.43639e+07	3.29584	1058536842	0.650743	21.6504
2017	26.181	2.9121e+09	0.517747	1.05854e+07	8.73669e+07	3.3322	1058536842	0.674481	21.7921
2018	23.058	3.12142e+09	0.49404	1.05854e+07	9.257e+07	3.3673	1058536842	0.73912	21.8616
2019	14.468	3.03184e+09	0.425337	1.05854e+07	9.87692e+07	3.4012	1058536842	1.17996	21.8324
2020	14.648	2.46838e+09	0.460089	1.05854e+07	1.05341e+08	3.43399	1058536842	1.59013	21.6268
2000	12.111	3.78781e+09	0.666313	2.53592e+06	6.23007e+07	2.48491	253591631	0.0156416	22.0551
2001	14.019	4.21894e+09	0.684009	2.53592e+06	6.24616e+07	2.56495	253591631	0.0176868	22.1628
2002	15.258	4.49088e+09	0.690935	2.53592e+06	6.39133e+07	2.63906	253591631	0.0202522	22.2253
2003	15.462	3.96824e+09	0.727631	2.53592e+06	6.45314e+07	2.70805	253591631	0.0204855	22.1016
2004	15.588	4.02054e+09	0.718999	2.53592e+06	6.4633e+07	2.77259	253591631	0.0274456	22.1147
2005	15.768	2.55307e+09	0.557579	2.53592e+06	6.88072e+07	2.83321	253591631	0.0285315	21.6606
2006	16.23	2.91893e+09	0.545582	2.53592e+06	6.9506e+07	2.89037	253591631	0.0297195	21.7945
2007	17.037	5.56843e+09	0.677418	2.53592e+06	7.21211e+07	2.94444	253591631	0.033777	22.4404
2008	17.094	5.92144e+09	0.716675	5.07183e+06	7.3876e+07	2.99573	507183262	0.0362467	22.5018
2009	17.979	7.27203e+09	0.698577	5.07183e+06	7.53035e+07	3.04452	507183262	0.0371345	22.7073
2010	18.39	8.5683e+09	0.701421	7.60775e+06	8.72316e+07	3.09104	760774893	0.0436241	22.8713
2011	18.474	8.32197e+09	0.652855	9.89007e+06	1.0727e+08	3.13549	989007360	0.0530739	22.8422
2012	15.6925	9.34343e+09	0.620165	1.28571e+07	1.15998e+08	3.17805	1285709568	0.0615794	22.9579
2013	15.905	9.96816e+09	0.579972	1.35e+07	1.28025e+08	3.21888	1349995046	0.0631581	23.0227
2014	16.1225	1.17532e+10	0.64142	1.35e+07	1.31144e+08	3.2581	1349995046	0.0695328	23.1874
2015	16.2275	1.27035e+10	0.646151	1.35e+07	1.33313e+08	3.29584	1349995046	0.0726619	23.2651
2016	17.0275	1.31704e+10	0.610499	1.35e+07	1.38561e+08	3.3322	1349995046	0.0735359	23.3012
2017	17.27	1.31399e+10	0.565648	1.35e+07	1.45709e+08	3.3673	1349995046	0.0776294	23.2989
2018	17.4775	1.35367e+10	0.528236	1.35e+07	1.51576e+08	3.4012	1349995046	0.0845784	23.3287
2019	17.87	1.57453e+10	0.544612	1.35e+07	1.71203e+08	3.43399	1349995046	0.091462	23.4798
2020	15.212	1.54348e+10	0.492185	1.35e+07	2.19179e+08	3.46574	1349995046	0.110301	23.4599
2000	15.566	9.51889e+08	0.855058	1.43594e+06	2.2193e+07	2.56495	143593664	0.104137	20.674
2002	15.676	1.15092e+09	0.773324	1.43594e+06	2.59332e+07	2.70805	143593664	0.124254	20.8638
2003	15.908	1.11768e+09	0.763461	1.43594e+06	2.91106e+07	2.77259	143593664	0.150384	20.8345
2004	16.206	1.04842e+09	0.909256	1.43594e+06	3.48326e+07	2.83321	143593664	0.208957	20.7705
2005	16.378	8.54288e+08	0.872991	1.43594e+06	3.61486e+07	2.89037	143593664	0.223239	20.5658
2006	16.382	8.05878e+08	0.978745	1.84965e+06	3.9161e+07	2.94444	184965363	0.244401	20.5074
2012	16.548	7.8968e+08	0.624158	2.30965e+06	4.35619e+07	3.21888	230965363	0.374853	20.4871
2013	17.116	6.57512e+08	0.462754	2.30965e+06	4.42232e+07	3.2581	230965363	0.39572	20.304
2014	17.124	6.80925e+08	0.474294	2.30965e+06	4.47897e+07	3.29584	230965363	0.491579	20.339
2015	17.558	4.80365e+08	0.223847	2.30965e+06	4.70198e+07	3.3322	230965363	0.572786	19.9901
2016	17.932	5.14368e+08	0.149962	2.30965e+06	4.94346e+07	3.3673	230965363	0.61715	20.0584
2017	13.455	4.42676e+08	0.118029	3.46448e+06	5.55573e+07	3.4012	346448044	0.685862	19.9083
2018	13.509	5.4471e+08	0.643431	3.46448e+06	7.26247e+07	3.43399	346448044	0.911831	20.1158
2019	13.539	5.33693e+08	0.601261	3.46448e+06	7.77134e+07	3.46574	346448044	1.27211	20.0953
2020	13.554	3.64394e+08	0.813932	3.46448e+06	8.2768e+07	3.49651	346448044	1.58707	19.7137
2000	13.6065	290828409	0.572953	736532	232401620	2.48491	73653208	0.0226248	19.4882
2001	13.635	1.07597e+08	1.32141	736532	4.25051e+06	2.56495	73653208	0.125448	18.4939
2005	13.683	9.06394e+07	0.249367	736532	5.03177e+06	2.83321	73653208	0.136936	18.3224
2006	13.968	7.68381e+07	0.069084	736532	7.32529e+07	2.89037	73653208	0.140752	18.1572
2013	14.031	6.26626e+08	0.100605	3.03602e+06	8.40328e+07	3.21888	303601640	0.184954	20.2559
2014	14.307	6.74028e+08	0.112276	3.03602e+06	9.5534e+07	3.2581	303601640	0.199996	20.3288
2015	14.3295	3.58935e+09	0.189809	2.40943e+07	3.06046e+08	3.29584	2409432927	0.207211	22.0012
2016	14.3325	8.19266e+09	0.246583	2.80908e+07	3.54652e+08	3.3322	2809078279	0.236315	22.8265
2017	14.556	1.06783e+10	0.326949	2.8179e+07	3.61015e+08	3.3673	2817897810	0.276017	23.0915
2018	14.5905	1.04664e+10	0.29251	2.7808e+07	3.88729e+08	3.4012	2780795346	0.311002	23.0714
2019	14.652	1.20445e+10	0.370962	2.7808e+07	4.40952e+08	3.43399	2780795346	0.410424	23.2119
2020	14.721	1.28283e+10	0.480167	2.7808e+07	4.66177e+08	3.46574	2780795346	3.00233	23.2749
2000	14.73	4.66423e+09	0.700563	9.5881e+06	8.78036e+07	2.3979	958810042	0.0606866	22.2632
2001	14.919	4.04621e+09	0.678623	9.5881e+06	1.07198e+08	2.48491	958810042	0.0626379	22.121
2002	14.9205	4.11044e+09	0.691098	9.5881e+06	1.306e+08	2.56495	958810042	0.0729971	22.1368
2003	15.2235	4.26121e+09	0.692499	9.5881e+06	1.3241e+08	2.63906	958810042	0.0763226	22.1728
2004	15.303	4.96988e+09	0.663205	9.5881e+06	1.98056e+08	2.70805	958810042	0.0764901	22.3267
2005	15.531	4.88813e+09	0.649825	9.5881e+06	2.03896e+08	2.77259	958810042	0.0818405	22.3101
2006	15.66	5.51102e+09	0.646419	9.5881e+06	2.11125e+08	2.83321	958810042	0.0845903	22.43
2007	15.789	5.8393e+09	0.591281	9.5881e+06	2.2115e+08	2.89037	958810042	0.0862047	22.4879
2008	15.909	6.08379e+09	0.589999	1.03881e+07	2.50076e+08	2.94444	1038810028	0.0963839	22.5289
2009	16.0575	7.50201e+09	0.602092	1.09075e+07	2.58942e+08	2.99573	1090750529	0.0980756	22.7384
2010	16.113	1.00246e+10	0.62953	1.09075e+07	3.15487e+08	3.04452	1090750529	0.10311	23.0283
2011	16.176	1.17856e+10	0.650402	1.09075e+07	4.20772e+08	3.09104	1090750529	0.103504	23.1901
2012	16.2	1.31713e+10	0.643669	1.09075e+07	4.44558e+08	3.13549	1090750529	0.107344	23.3013
2013	16.275	1.36118e+10	0.628798	1.25436e+07	4.91279e+08	3.17805	1254363108	0.116168	23.3342
2014	16.3965	1.47255e+10	0.628934	1.50524e+07	5.17072e+08	3.21888	1505235729	0.122069	23.4128
2015	16.548	1.81139e+10	0.638202	1.59211e+07	5.22268e+08	3.2581	1592107386	0.124445	23.6199
2016	16.575	2.16229e+10	0.623791	2.14934e+07	7.25127e+08	3.29584	2149344971	0.131152	23.797
2017	16.581	2.71095e+10	0.633121	2.14934e+07	7.33837e+08	3.3322	2149344971	0.132893	24.0231
2018	16.584	2.98498e+10	0.649896	2.14934e+07	7.44843e+08	3.3673	2149344971	0.155884	24.1194
2019	16.602	3.02098e+10	0.645559	2.57921e+07	8.0855e+08	3.4012	2579213965	0.168152	24.1314
2020	16.6215	3.18566e+10	0.584217	2.57921e+07	9.2115e+08	3.43399	2579213965	0.172299	24.1845
2001	16.635	2.94234e+08	0.436982	1.47017e+06	8.55997e+06	2.63906	147017448	0.0415369	19.4999
2002	16.68	6.49944e+08	0.522747	1.47017e+06	1.06013e+07	2.70805	147017448	0.0640436	20.2924
2003	16.785	8.66781e+08	0.602121	1.47017e+06	3.18781e+07	2.77259	147017448	0.0648751	20.5803
2004	16.875	8.62143e+08	0.598615	1.47017e+06	4.59224e+07	2.83321	147017448	0.0855451	20.5749
2005	16.9095	3.53452e+08	0.791249	1.47017e+06	5.90536e+07	2.89037	147017448	0.111452	19.6833
2013	16.95	1.02779e+09	0.358152	5.8807e+06	6.17876e+07	3.2581	588069788	0.137491	20.7507
2014	17.172	8.04218e+08	0.314128	5.8807e+06	7.21642e+07	3.29584	588069788	0.162958	20.5054
2015	17.3955	5.16218e+09	0.579577	8.19855e+06	8.18991e+07	3.3322	819854713	0.165885	22.3646
2016	17.4855	4.85329e+09	0.544721	8.19855e+06	9.13794e+07	3.3673	819854713	0.186915	22.3029
2017	17.5275	3.10515e+09	0.620116	8.19855e+06	1.17418e+08	3.4012	819854713	0.268292	21.8563
2018	17.568	3.27328e+09	0.819505	8.19855e+06	1.25722e+08	3.43399	819854713	0.394055	21.9091
2020	17.5785	3.54173e+09	0.769527	8.19855e+06	1.41612e+08	3.49651	819854713	0.409982	21.9879
2005	17.613	1.79254e+09	0.637241	5.41799e+06	5.63952e+07	3.13549	541799175	0.0369011	21.3069
2006	17.655	1.64392e+09	0.644801	5.41799e+06	8.68707e+07	3.17805	541799175	0.047175	21.2204
2007	17.739	1.88526e+09	0.699376	5.41799e+06	9.22929e+07	3.21888	541799175	0.0483335	21.3573
2009	17.9745	2.83442e+09	0.766335	5.95979e+06	9.26428e+07	3.29584	595979092	0.0516587	21.7651
2010	18.0135	2.91328e+09	0.699635	5.95979e+06	9.95286e+07	3.3322	595979092	0.0581392	21.7925
2011	18.081	3.49961e+09	0.676791	5.95979e+06	1.0201e+08	3.3673	595979092	0.0589269	21.9759
2012	18.117	3.95071e+09	0.619304	5.95979e+06	1.02852e+08	3.4012	595979092	0.0655226	22.0972
2013	18.117	3.87325e+09	0.534334	5.95979e+06	1.02968e+08	3.43399	595979092	0.0677252	22.0774
2014	14.5104	3.88329e+09	0.465632	5.95979e+06	1.03916e+08	3.46574	595979092	0.0819235	22.0799
2015	14.5488	4.37976e+09	0.520347	5.95979e+06	1.09662e+08	3.49651	595979092	0.0932794	22.2003
2016	14.6136	6.65436e+09	0.637636	5.95979e+06	1.09681e+08	3.52636	595979092	0.0955693	22.6185
2017	14.6376	5.39333e+09	0.458117	5.95979e+06	1.2588e+08	3.55535	595979092	0.120669	22.4084
2018	14.6472	5.8202e+09	0.425931	5.95979e+06	1.37029e+08	3.58352	595979092	0.130652	22.4846
2019	14.6748	1.07725e+10	0.696768	5.95979e+06	2.04655e+08	3.61092	595979092	0.180784	23.1003
2020	14.7396	1.22074e+10	0.690259	5.95979e+06	2.38625e+08	3.63759	595979092	0.260885	23.2253
2000	14.7456	2.82484e+09	0.330891	6.76975e+06	82515556	2.83321	676975416	0.0438456	21.7617
2001	14.7852	2698960790	0.30314	6.76975e+06	115605246	2.89037	676975416	0.0521967	21.7161
2002	14.8704	2985326851	0.335463	6.76975e+06	117210055	2.94444	676975416	0.0575429	21.817
2003	14.97	3516065351	0.373424	6.76975e+06	120157791	2.99573	676975416	0.0625022	21.9806
2004	14.988	4740610244	0.481675	6.76975e+06	122980930	3.04452	676975416	0.0689178	22.2794
2005	15.0108	5523323511	0.508313	1.01546e+07	1.35171e+08	3.09104	1015463124	0.0697282	22.4322
2006	15.0936	6772237421	0.565768	1.01546e+07	220946838	3.13549	1015463124	0.0718389	22.6361
2007	15.2208	8452981947	0.493006	1.18796e+07	292019143	3.17805	1187963124	0.0740195	22.8578
2008	15.2532	10376061066	0.536142	1.2371e+07	332446210	3.21888	1237103124	0.0748567	23.0628
2009	15.3816	10913350017	0.485852	1.22374e+07	419964357	3.2581	1223738124	0.0753335	23.1133
2010	15.4764	12469619167	0.457945	2.07672e+07	526909538	3.29584	2076721060	0.0777948	23.2466
2011	15.4872	15281391077	0.521906	2.07584e+07	556316614	3.3322	2075837060	0.0795523	23.4499
2012	15.5196	14335809746	0.493004	2.07534e+07	597772089	3.3673	2075335560	0.0845019	23.386
2013	15.5316	15078866777	0.442868	2.07534e+07	602590650	3.4012	2075335560	0.0848565	23.4366
2014	15.5712	15284388305	0.442985	2.07534e+07	612195034	3.43399	2075335560	0.0854225	23.4501
2015	15.588	15657180160	0.511696	2.07534e+07	666976561	3.46574	2075335560	0.0868036	23.4742
2016	15.618	17146815630	0.525907	2.07534e+07	671321260	3.49651	2075335560	0.0869331	23.5651
2017	15.6588	19535002368	0.55057	2.48415e+07	672697939	3.52636	2484147547	0.0905273	23.6955
2018	15.7152	19114234184	0.505634	2.86328e+07	731215251	3.55535	2863277201	0.111057	23.6737
2019	15.75	18201235959	0.457957	3.10692e+07	766589059	3.58352	3106915005	0.118137	23.6248
2020	15.8232	17882914898	0.406367	3.07069e+07	919329772	3.61092	3070692107	0.121074	23.6071
2002	15.8712	6.94514e+08	0.668176	896468	1.60353e+07	2.3979	89646750	0.0337023	20.3587
2003	15.8772	8.59962e+08	0.697302	896468	2.75071e+07	2.48491	89646750	0.0622688	20.5724
2004	15.93	1.16716e+09	0.750282	896468	3.08425e+07	2.56495	89646750	0.0825104	20.8778
2005	15.942	1.00155e+09	0.648903	896468	4.64442e+07	2.63906	89646750	0.0874778	20.7248
2006	15.96	1.02778e+09	0.632946	1.3447e+06	5.08452e+07	2.70805	134470125	0.0930422	20.7507
2007	16.0512	1.10694e+09	0.668238	1.3447e+06	5.12629e+07	2.77259	134470125	0.0934078	20.8249
2008	16.1796	1.66722e+09	0.743529	2.01705e+06	5.34493e+07	2.83321	201705187	0.105832	21.2344
2009	16.1976	1.74193e+09	0.719721	2.01705e+06	5.43024e+07	2.89037	201705187	0.111883	21.2783
2010	16.2264	1.58976e+09	0.647874	2.01705e+06	5.50141e+07	2.94444	201705187	0.12184	21.1868
2011	16.2396	1.79731e+09	0.663812	2.01705e+06	5.72538e+07	2.99573	201705187	0.143477	21.3096
2012	16.2804	2.0205e+09	0.686526	2.01705e+06	5.74118e+07	3.04452	201705187	0.152772	21.4266
2013	16.3176	1.89272e+09	0.649425	2.01705e+06	5.91382e+07	3.09104	201705187	0.153103	21.3613
2014	16.344	2.23673e+09	0.676601	2.01705e+06	6.2863e+07	3.13549	201705187	0.15447	21.5283
2015	16.3464	2.17051e+09	0.643892	2.01705e+06	6.38292e+07	3.17805	201705187	0.158691	21.4982
2016	16.3908	1.87381e+09	0.575952	2.01705e+06	6.60827e+07	3.21888	201705187	0.159916	21.3512
2017	16.4016	1.52828e+09	0.476437	2.01705e+06	6.73739e+07	3.2581	201705187	0.165223	21.1474
2018	16.4136	1.91725e+09	0.504366	2.01705e+06	6.8673e+07	3.29584	201705187	0.165274	21.3742
2019	16.4832	1.97237e+09	0.515342	2.01705e+06	6.8712e+07	3.3322	201705187	0.171239	21.4025
2020	16.5636	2.43369e+09	0.608096	2.01705e+06	7.81908e+07	3.3673	201705187	0.273484	21.6127
2000	15.2141	1.0063e+10	0.615045	6.01986e+06	2.21599e+08	3.04452	601986352	0.0139158	23.0321
2001	15.2592	7.21174e+09	0.562602	6.01986e+06	2.48113e+08	3.09104	601986352	0.0155396	22.699
2002	15.2658	7.00597e+09	0.545333	6.01986e+06	2.86426e+08	3.13549	601986352	0.0203167	22.67
2003	15.2691	9.63738e+09	0.658813	6.01986e+06	2.97938e+08	3.17805	601986352	0.0232647	22.9889
2004	15.323	9.59785e+09	0.641335	6.01986e+06	3.87486e+08	3.21888	601986352	0.0245873	22.9848
2005	15.3769	9.12045e+09	0.619856	6.01986e+06	4.18147e+08	3.2581	601986352	0.0249046	22.9338
2006	15.4099	9.95219e+09	0.64376	6.01986e+06	4.32538e+08	3.29584	601986352	0.028998	23.0211
2007	15.4539	9.27797e+09	0.591938	6.01986e+06	4.45763e+08	3.3322	601986352	0.029931	22.9509
2008	15.5804	1.05502e+10	0.617391	1.20397e+07	4.55896e+08	3.3673	1203972704	0.0308534	23.0794
2009	15.5826	1.35681e+10	0.697358	1.20397e+07	5.03917e+08	3.4012	1203972704	0.031558	23.331
2010	15.6189	16466895565	0.743477	1.20397e+07	5.40003e+08	3.43399	1203972704	0.033708	23.5246
2011	15.6915	1.69065e+10	0.749408	1.20397e+07	5.81507e+08	3.46574	1203972704	0.0343614	23.551
2012	15.7069	1.65629e+10	0.743593	1.20397e+07	6.07579e+08	3.49651	1203972704	0.0343838	23.5304
2013	15.807	1.57433e+10	0.728132	1.20397e+07	6.41893e+08	3.52636	1203972704	0.035366	23.4797
2014	15.906	1.67794e+10	0.743884	1.20397e+07	6.55655e+08	3.55535	1203972704	0.0354386	23.5434
2015	15.9335	1.42504e+10	0.784184	2.40795e+07	6.74386e+08	3.58352	2407945408	0.0357542	23.38
2016	15.9467	1.72431e+10	0.807546	2.40795e+07	6.8693e+08	3.61092	2407945408	0.0358565	23.5707
2017	16.0171	2.35587e+10	0.652011	2.40795e+07	6.95731e+08	3.63759	2407945408	0.0378214	23.8828
2018	16.0303	3.29851e+10	0.713465	2.40795e+07	7.77714e+08	3.66356	2407945408	0.0389112	24.2193
2019	16.1271	4.2587e+10	0.766908	2.40795e+07	8.56529e+08	3.68888	2407945408	0.039816	24.4748
2020	16.1975	4.98763e+10	0.78505	2.40795e+07	1.02298e+09	3.71357	2407945408	0.0424453	24.6328
2014	16.2404	5.14896e+07	0.737887	5.51348e+06	5.39157e+06	3.13549	551347947	0.0315315	17.7569
2015	16.2712	4.58691e+07	0.708077	5.51348e+06	5.70534e+06	3.17805	551347947	0.0401868	17.6413
2016	16.2811	5.40883e+07	0.680489	5.51348e+06	5.74327e+06	3.21888	551347947	0.0417721	17.8061
2017	16.3185	7.356e+07	0.743597	5.51348e+06	6.40947e+06	3.2581	551347947	0.0552702	18.1136
2018	16.3361	7.3243e+07	0.768162	5.51348e+06	6.62729e+06	3.29584	551347947	0.0665292	18.1093
2019	16.3515	6.27336e+07	0.817616	5.51348e+06	1.41089e+07	3.3322	551347947	0.0843099	17.9544
2000	16.3834	4.26111e+08	0.320259	1.66708e+06	2.36937e+07	2.19722	166707684	0.0229156	19.8702
2001	16.3944	4.00884e+08	0.182292	1.81923e+06	2.65827e+07	2.30259	181923088	0.0235708	19.8092
2002	16.3944	4.52697e+08	0.362227	1.81923e+06	3.31337e+07	2.3979	181923088	0.0239878	19.9307
2003	16.4835	4.43912e+08	0.460485	1.81923e+06	3.35247e+07	2.48491	181923088	0.138315	19.9111
2004	16.5242	4.64298e+08	0.485979	1.81923e+06	3.38487e+07	2.56495	181923088	0.149254	19.956
2005	16.5352	4.39107e+08	0.411281	1.81923e+06	3.80282e+07	2.63906	181923088	0.170395	19.9003
2006	16.6188	4.69045e+08	0.368205	1.81923e+06	3.87993e+07	2.70805	181923088	0.197815	19.9662
2007	16.7354	4.68075e+08	0.215707	1.81923e+06	3.8856e+07	2.77259	181923088	0.204618	19.9641
2008	16.764	5.31942e+08	0.279769	1.81923e+06	3.91564e+07	2.83321	181923088	0.205541	20.092
2009	16.7651	623356758	0.413914	1.81923e+06	4.10482e+07	2.89037	181923088	0.211011	20.2506
2010	16.7882	6.58469e+08	0.433623	1.81923e+06	4.46843e+07	2.94444	181923088	0.219257	20.3054
2011	16.8091	1.06196e+09	0.162047	2.509e+06	4.74971e+07	2.99573	250900154	0.238053	20.7834
2012	16.8201	1.22299e+09	0.177289	2.509e+06	6.06261e+07	3.04452	250900154	0.241095	20.9246
2013	16.83	1.33664e+09	0.243113	2.509e+06	6.35933e+07	3.09104	250900154	0.315018	21.0134
2014	16.8586	1.15461e+09	0.139418	3.0108e+06	7.56641e+07	3.13549	301080184	0.343582	20.867
2015	16.8652	1.06046e+09	0.0974302	3.0108e+06	76128683	3.17805	301080184	0.387245	20.782
2016	16.8685	1.17854e+09	0.109292	4.5162e+06	8.05153e+07	3.21888	451620276	0.436016	20.8875
2017	16.8773	1.07039e+09	0.100181	4.96782e+06	8.61207e+07	3.2581	496782303	0.477289	20.7913
2018	16.8872	6.46895e+09	0.329474	1.15254e+07	2.46544e+08	3.29584	1152535254	0.503891	22.5903
2019	16.9444	6.77507e+09	0.31758	1.15254e+07	2.60693e+08	3.3322	1152535254	0.522732	22.6365
2020	16.9444	7.30938e+09	0.34396	1.15254e+07	2.85083e+08	3.3673	1152535254	0.625124	22.7124
2000	16.9466	4.66967e+08	0.358989	2.83161e+06	1.11219e+07	2.19722	283161227	0.0429245	19.9618
2001	16.9895	4.50226e+08	0.354153	2.83161e+06	1.57498e+07	2.30259	283161227	0.042943	19.9253
2002	17.0049	4.79017e+08	0.386274	2.83161e+06	1.90704e+07	2.3979	283161227	0.0498469	19.9872
2003	17.0159	4.76381e+08	0.419417	2.83161e+06	2.30007e+07	2.48491	283161227	0.0498614	19.9817
2009	17.0291	7.5678e+08	0.667058	2.83161e+06	2.97112e+07	2.89037	283161227	0.0527111	20.4446
2010	17.0665	7.25894e+08	0.632778	2.83161e+06	3.20036e+07	2.94444	283161227	0.0564163	20.4029
2011	17.0775	6.68386e+08	0.58566	2.83161e+06	3.44812e+07	2.99573	283161227	0.0584563	20.3204
2012	17.1248	6.81645e+08	0.588963	2.83161e+06	3.76086e+07	3.04452	283161227	0.060459	20.34
2013	17.1853	7.31348e+08	0.625809	2.83161e+06	3.80341e+07	3.09104	283161227	0.0626023	20.4104
2014	17.1974	1.16274e+09	0.758028	2.83161e+06	3.85152e+07	3.13549	283161227	0.06295	20.874
2015	17.3184	1.15499e+09	0.72819	2.83161e+06	3.92003e+07	3.17805	283161227	0.0811759	20.8674
2016	17.3338	6.32476e+08	0.494528	2.83161e+06	3.92404e+07	3.21888	283161227	0.0854759	20.2652
2017	17.3459	6.29763e+08	0.490804	2.83161e+06	4.26914e+07	3.2581	283161227	0.133009	20.2609
2018	17.3844	6.1709e+08	0.475007	2.83161e+06	4.27831e+07	3.29584	283161227	0.134222	20.2405
2019	17.4196	6.14164e+08	0.463615	2.83161e+06	4.55689e+07	3.3322	283161227	0.147877	20.2358
2020	17.4207	6.2778e+08	0.464384	2.83161e+06	5.02615e+07	3.3673	283161227	0.194062	20.2577
2000	17.4273	3.87486e+09	0.398947	7.32932e+06	1.0996e+08	2.07944	732932101	0.0083982	22.0778
2001	17.4405	4.64533e+09	0.500332	7.32932e+06	1.15114e+08	2.19722	732932101	0.009989	22.2591
2002	17.4889	5.04623e+09	0.547199	7.32932e+06	1.3787e+08	2.30259	732932101	0.0111796	22.3419
2003	17.545	4.38878e+09	0.428479	7.32932e+06	1.39319e+08	2.3979	732932101	0.0115408	22.2023
2004	17.6517	4.00757e+09	0.335572	7.32932e+06	1.44409e+08	2.48491	732932101	0.0146604	22.1115
2005	17.6737	4.27212e+09	0.328799	7.32932e+06	1.64747e+08	2.56495	732932101	0.0160305	22.1754
2006	17.7474	3.97973e+09	0.220404	8.79519e+06	1.85116e+08	2.63906	879518521	0.0171071	22.1045
2007	17.9509	5.14416e+09	0.322148	8.79519e+06	1.88761e+08	2.70805	879518521	0.0186443	22.3611
2008	18.0037	4.33173e+09	0.2002	8.79519e+06	1.96528e+08	2.77259	879518521	0.0203263	22.1892
2009	18.04	5.42829e+09	0.271815	8.79519e+06	2.3972e+08	2.83321	879518521	0.0208645	22.4149
2010	18.0587	6.66654e+09	0.328237	1.31928e+07	2.42872e+08	2.89037	1319277781	0.0236764	22.6204
2011	18.0664	1.03368e+10	0.582013	1.31928e+07	2.98654e+08	2.94444	1319277781	0.0257474	23.059
2012	18.1203	1.01814e+10	0.59178	1.31928e+07	3.05757e+08	2.99573	1319277781	0.0262156	23.0438
2013	18.1984	1.37266e+10	0.638573	1.47126e+07	3.3425e+08	3.04452	1471259363	0.0266629	23.3426
2014	18.2094	1.44504e+10	0.649905	1.47126e+07	3.56083e+08	3.09104	1471259363	0.0309007	23.394
2015	18.3007	1.43375e+10	0.636919	1.47126e+07	4.0272e+08	3.13549	1471259363	0.0316537	23.3861
2016	18.3282	1.17174e+10	0.547908	1.47126e+07	4.13529e+08	3.17805	1471259363	0.0330371	23.1843
2017	18.4195	1.65995e+10	0.642835	1.47126e+07	4.39039e+08	3.21888	1471259363	0.0332007	23.5326
2018	18.491	1.59968e+10	0.576803	1.47126e+07	4.73768e+08	3.2581	1471259363	0.0358673	23.4957
2019	18.4987	1.84534e+10	0.615132	1.47126e+07	4.97842e+08	3.29584	1471259363	0.0472392	23.6385
2020	18.5119	2.16346e+10	0.629761	1.47126e+07	5.09666e+08	3.3322	1471259363	0.0488498	23.7976
2000	18.5196	2.25234e+09	0.4449	3815170	4.51846e+07	2.07944	381517000	0.0639208	21.5352
2001	18.5713	2223564238	0.381297	3815170	58236775	2.19722	381517000	0.0675609	21.5224
2002	18.6967	2331627234	0.329107	3815170	70752437	2.30259	381517000	0.0676716	21.5698
2003	18.7473	3214220100	0.379385	3815170	92030520	2.3979	381517000	0.0683839	21.8909
2004	18.7484	4257118245	0.400362	4959721	106176380	2.48491	495972100	0.0722027	22.1719
2005	18.7825	4573762884	0.336324	6.44764e+06	120072008	2.56495	644763730	0.0722332	22.2436
2006	18.8144	4589401082	0.334285	6.44764e+06	121789092	2.63906	644763730	0.0751435	22.247
2007	18.8639	5457335718	0.423781	6.44764e+06	122597455	2.70805	644763730	0.0836595	22.4202
2008	18.8782	5153728048	0.35432	6.44764e+06	130781048	2.77259	644763730	0.0860124	22.363
2009	19.0399	5527873569	0.38121	6.44764e+06	135362508	2.83321	644763730	0.0863032	22.4331
2010	19.0421	6202184742	0.386159	6.44764e+06	138254928	2.89037	644763730	0.0878291	22.5482
2011	19.1202	6540228435	0.372183	6.44764e+06	153432974	2.94444	644763730	0.0916071	22.6012
2012	19.2126	6781130450	0.341554	6.44764e+06	1.55757e+08	2.99573	644763730	0.0926075	22.6374
2013	19.2313	7.34653e+09	0.35642	6.44764e+06	158186232	3.04452	644763730	0.0927945	22.7175
2014	19.2599	6.93582e+09	0.297041	6.44764e+06	1.65246e+08	3.09104	644763730	0.0937969	22.66
2015	19.2709	6.91377e+09	0.243639	6.44764e+06	1.74521e+08	3.13549	644763730	0.0957813	22.6568
2016	19.2775	6.62048e+09	0.148552	6.44764e+06	1.75645e+08	3.17805	644763730	0.104553	22.6134
2017	19.3259	7.97547e+09	0.176595	6.44764e+06	1.77346e+08	3.21888	644763730	0.122384	22.7996
2000	19.3413	8.28555e+08	0.649752	1.38756e+06	4.84008e+07	2.83321	138756240	0.0366629	20.5352
2001	19.4018	8.28513e+08	0.770463	1.38756e+06	4.9698e+07	2.89037	138756240	0.0528453	20.5351
2002	19.4436	7.27183e+08	0.677795	1.38756e+06	5.09202e+07	2.94444	138756240	0.0544001	20.4047
2003	19.5536	7.23461e+08	0.665904	1.38756e+06	5.18546e+07	2.99573	138756240	0.060465	20.3996
2004	19.5987	7.3771e+08	0.659048	1.38756e+06	5.25182e+07	3.04452	138756240	0.0613546	20.4191
2005	19.6053	9.35613e+08	0.743785	1.38756e+06	5.31028e+07	3.09104	138756240	0.0625528	20.6567
2006	19.6328	8.84427e+08	0.695779	1.38756e+06	5.42602e+07	3.13549	138756240	0.0646318	20.6005
2007	19.723	7.99195e+08	0.626924	1.38756e+06	5.64226e+07	3.17805	138756240	0.0652714	20.4991
2008	19.7901	9.74457e+08	0.690112	1.38756e+06	5.66564e+07	3.21888	138756240	0.0711071	20.6974
2009	19.8264	1.07522e+09	0.708031	1.38756e+06	5.68962e+07	3.2581	138756240	0.0742396	20.7958
2010	19.844	9.38521e+08	0.661815	1.38756e+06	5.99495e+07	3.29584	138756240	0.0768871	20.6598
2011	19.9199	1.09357e+09	0.684301	1.38756e+06	6.31758e+07	3.3322	138756240	0.0827809	20.8127
2012	19.9364	1.21904e+09	0.665814	1.38756e+06	6.53766e+07	3.3673	138756240	0.0841918	20.9213
2013	20.0057	1.34491e+09	0.691395	1.38756e+06	6.7503e+07	3.4012	138756240	0.0854082	21.0196
2014	20.0618	1.474e+09	0.711966	1.38756e+06	7.06008e+07	3.43399	138756240	0.0989935	21.1112
2015	20.1036	1.56587e+09	0.714821	1.38756e+06	7.43228e+07	3.46574	138756240	0.106103	21.1717
2016	20.1344	1.51397e+09	0.699066	1.38756e+06	7.94021e+07	3.49651	138756240	0.121208	21.138
2017	20.1388	1.95162e+09	0.754666	1.38756e+06	8.08924e+07	3.52636	138756240	0.145399	21.3919
2018	20.2246	2.32049e+09	0.781529	1.38756e+06	8.73746e+07	3.55535	138756240	0.161464	21.565
2019	20.2609	2.5194e+09	0.767842	1.38756e+06	8.76564e+07	3.58352	138756240	0.18843	21.6473
2020	20.2851	2.32808e+09	0.739688	1.38756e+06	9.67351e+07	3.61092	138756240	0.362698	21.5683
2006	20.328	8.30866e+08	0.772268	2202816	3.28819e+07	2.63906	220281600	0.0464671	20.538
2007	20.3423	8.35575e+08	0.754521	2202816	3.67353e+07	2.70805	220281600	0.0521995	20.5436
2008	20.3731	6.14544e+08	0.695731	2202816	3.99842e+07	2.77259	220281600	0.0764671	20.2364
2009	20.4116	6.11487e+08	0.680975	2202816	4.24468e+07	2.83321	220281600	0.0816674	20.2314
2010	20.4116	5.99556e+08	0.666757	2202816	4.35093e+07	2.89037	220281600	0.0908677	20.2117
2011	20.4292	5.70693e+08	0.647128	2202816	4.36683e+07	2.94444	220281600	0.093571	20.1624
2012	20.4589	644911292	0.688234	2202816	4.4228e+07	2.99573	220281600	0.0942093	20.2846
2013	20.5018	7.00998e+08	0.709393	2202816	4.42314e+07	3.04452	220281600	0.105793	20.368
2014	20.5755	8.06325e+08	0.749071	2202816	4.46482e+07	3.09104	220281600	0.106777	20.508
2015	20.5942	1.16867e+09	0.248214	2972816	4.54357e+07	3.13549	297281600	0.108261	20.8791
2016	20.6833	1.189e+09	0.235883	2972816	4.62157e+07	3.17805	297281600	0.108272	20.8964
2017	20.7053	1.40331e+09	0.28881	2972816	5.0518e+07	3.21888	297281600	0.110712	21.0621
2018	20.7317	1658295531	0.337101	2972816	5.17316e+07	3.2581	297281600	0.116757	21.2291
2019	20.7339	1.64578e+09	0.186276	4.31058e+06	5.20953e+07	3.29584	431058320	0.119622	21.2215
2020	20.7955	1.70844e+09	0.189527	4.31058e+06	5.26794e+07	3.3322	431058320	0.130911	21.2588
2000	20.8439	7.81983e+08	0.230114	2.49318e+06	35616702	2.07944	249317999	0.0600278	20.4773
2001	20.8615	725845783	0.1804	2.49318e+06	36521122	2.19722	249317999	0.0604602	20.4028
2002	20.8824	566681393	0.0875176	2.49318e+06	40800580	2.30259	249317999	0.0626393	20.1553
2003	20.9814	572847496	0.0874891	2.49318e+06	4.09502e+07	2.3979	249317999	0.0635885	20.1661
2004	20.9847	627537297	0.163873	2.49318e+06	5.00577e+07	2.48491	249317999	0.0639574	20.2573
2005	21.0144	6.21276e+08	0.129414	2.49318e+06	6.03817e+07	2.56495	249317999	0.064451	20.2473
2006	21.1013	7.71947e+08	0.26133	2.49318e+06	8.22293e+07	2.63906	249317999	0.0649585	20.4644
2007	21.1068	1.0455e+09	0.37772	2.49318e+06	9.89567e+07	2.70805	249317999	0.0672289	20.7678
2008	21.1134	1.44119e+09	0.528519	2.49318e+06	1.0956e+08	2.77259	249317999	0.0717445	21.0887
2009	21.1365	1.52394e+09	0.517553	2.49318e+06	110658913	2.83321	249317999	0.0766608	21.1446
2010	21.1585	2.43654e+09	0.471559	2.80548e+06	1.45677e+08	2.89037	280548479	0.0818066	21.6138
2011	21.1695	2.89578e+09	0.518694	3.92768e+06	1.86296e+08	2.94444	392767870	0.0885407	21.7865
2012	21.2377	3.32676e+09	0.564416	3.92768e+06	1.93405e+08	2.99573	392767870	0.0910864	21.9253
2013	21.2751	3.5587e+09	0.56759	3.92768e+06	1.96333e+08	3.04452	392767870	0.102114	21.9927
2014	21.3191	3.65778e+09	0.552603	3.92768e+06	1.98078e+08	3.09104	392767870	0.123926	22.0201
2015	21.3224	4.24667e+09	0.457733	4.38745e+06	2.01274e+08	3.13549	438744881	0.128004	22.1694
2016	21.4313	4.0049e+09	0.406989	4.38745e+06	2.08452e+08	3.17805	438744881	0.14658	22.1108
2017	21.4412	3.57979e+09	0.310582	4.38745e+06	2.19163e+08	3.21888	438744881	0.16184	21.9986
2018	21.4599	3.59969e+09	0.286011	4.38745e+06	2.40043e+08	3.2581	438744881	0.166146	22.0041
2019	21.5182	3.76092e+09	0.294179	4.42969e+06	2.4062e+08	3.29584	442968881	0.178846	22.0479
2020	21.5501	4.01871e+09	0.303269	4.28092e+06	2.56559e+08	3.3322	428091881	0.536551	22.1142
2000	21.5512	7.54431e+09	0.42321	1.00208e+07	3.53866e+07	2.07944	1002079444	0.00924272	22.7441
2001	21.5633	7.76486e+09	0.404237	1.00208e+07	8.29753e+07	2.19722	1002079444	0.0178296	22.7729
2002	21.571	7.99443e+09	0.323409	1.2025e+07	8.83216e+07	2.30259	1202495332	0.0183826	22.802
2003	21.5875	8.89425e+09	0.261103	1.2025e+07	1.23827e+08	2.3979	1202495332	0.0208716	22.9087
2004	21.604	1.12177e+10	0.350574	1.2025e+07	1.25049e+08	2.48491	1202495332	0.0214024	23.1408
2005	21.6128	1.10612e+10	0.283939	1.2025e+07	1.44189e+08	2.56495	1202495332	0.0315715	23.1267
2006	21.6227	1.12408e+10	0.271202	1.2025e+07	1.96795e+08	2.63906	1202495332	0.0317547	23.1428
2007	21.648	2.45182e+10	0.438178	2.2025e+07	3.31094e+08	2.70805	2202495332	0.0319692	23.9227
2008	21.6953	2.93849e+10	0.534477	2.2025e+07	3.59558e+08	2.77259	2202495332	0.0338303	24.1037
2009	21.7052	3.02498e+10	0.481501	2.2025e+07	3.60053e+08	2.83321	2202495332	0.0357936	24.1328
2010	21.7734	2.907e+10	0.435322	2.2025e+07	4.46156e+08	2.89037	2202495332	0.0359508	24.093
2011	21.7778	3.15091e+10	0.462982	2.64299e+07	4.56855e+08	2.94444	2642994398	0.0380903	24.1735
2012	21.802	3.23592e+10	0.457686	2.64299e+07	4.88641e+08	2.99573	2642994398	0.0401856	24.2002
2013	21.8218	3.33935e+10	0.435835	2.64299e+07	5.02563e+08	3.04452	2642994398	0.0421714	24.2316
2014	21.9263	3.84414e+10	0.470503	2.64299e+07	5.4427e+08	3.09104	2642994398	0.0440676	24.3724
2015	21.9307	5.80674e+10	0.571741	3.96449e+07	6.16853e+08	3.13549	3964491597	0.0476451	24.7849
2016	21.945	6.08622e+10	0.592068	3.96449e+07	6.40863e+08	3.17805	3964491597	0.0508551	24.8319
2017	22.022	7.72309e+10	0.679887	3.96449e+07	7.81326e+08	3.21888	3964491597	0.0545014	25.0701
2018	14.056	8.50739e+10	0.676944	3.96449e+07	7.90586e+08	3.2581	3964491597	0.0575798	25.1668
2019	14.0651	9.6112e+10	0.650566	3.96449e+07	9.91829e+08	3.29584	3964491597	0.0587832	25.2888
2020	14.1029	1.14062e+11	0.633063	4.75739e+07	1.46139e+09	3.3322	4757389916	0.0714457	25.46
2000	14.1239	4.90887e+08	0.17484	2881494	4.09126e+07	2.07944	288149400	0.0161784	20.0117
2001	14.1309	1.11817e+09	0.674062	2881494	6.98467e+07	2.19722	288149400	0.0169017	20.835
2002	14.1561	1.0526e+09	0.682027	2881494	7.79468e+07	2.30259	288149400	0.0176669	20.7745
2003	14.1652	1.00833e+09	0.659971	2881494	9.62143e+07	2.3979	288149400	0.0178354	20.7316
2004	14.1736	8.46187e+08	0.576692	2881494	9.93521e+07	2.48491	288149400	0.0181655	20.5563
2005	14.175	1.07245e+09	0.632876	2881494	1.05634e+08	2.56495	288149400	0.0198009	20.7932
2006	14.1869	2.67924e+09	0.823494	2881494	1.80857e+08	2.63906	288149400	0.0199253	21.7088
2007	14.1897	2.90609e+09	0.821899	2881494	1.88973e+08	2.70805	288149400	0.0208425	21.7901
2008	14.1953	3.68397e+09	0.823731	2881494	2.04916e+08	2.77259	288149400	0.0217765	22.0273
2009	14.1953	5.23349e+09	0.832209	2881494	2.45892e+08	2.83321	288149400	0.022456	22.3783
2010	14.2009	6.30679e+09	0.820599	2881494	3.00875e+08	2.89037	288149400	0.0230301	22.5649
2011	14.2247	7.66576e+09	0.813874	2881494	3.49635e+08	2.94444	288149400	0.0231082	22.76
2012	14.2345	9.29584e+09	0.802164	2881494	3.92233e+08	2.99573	288149400	0.0245104	22.9528
2013	14.3017	1.10579e+10	0.790499	2881494	4.22406e+08	3.04452	288149400	0.0274737	23.1264
2014	14.3024	1.28289e+10	0.621854	3.62632e+06	4.59218e+08	3.09104	362631943	0.0319106	23.275
2015	14.3136	1.32183e+10	0.578883	3.62632e+06	4.74318e+08	3.13549	362631943	0.0437689	23.3049
2016	14.3164	2.13128e+10	0.581754	3.62632e+06	7.35954e+08	3.17805	362631943	0.0443166	23.7826
2017	14.3297	2.23436e+10	0.55569	4.28127e+06	7.83338e+08	3.21888	428126983	0.0531312	23.8298
2018	14.3752	2.89303e+10	0.519335	4.28127e+06	8.42015e+08	3.2581	428126983	0.0576591	24.0882
2019	14.3899	3.35206e+10	0.541779	4.28127e+06	8.59721e+08	3.29584	428126983	0.0645853	24.2354
2020	14.4235	3.95945e+10	0.573461	4.28127e+06	1.00818e+09	3.3322	428126983	0.379175	24.402
2000	14.4816	4.11391e+09	0.623411	10116600	8.9035e+07	2.07944	1011660000	0.0898533	22.1376
2001	14.4858	3.47321e+09	0.708201	10116600	4.9512e+07	2.19722	1011660000	0.0270152	21.9683
2002	14.5782	3.00099e+09	0.657809	10116600	5.88836e+07	2.30259	1011660000	0.0272185	21.8222
2003	14.6083	2.74681e+09	0.588049	10116600	6.38433e+07	2.3979	1011660000	0.0301648	21.7337
2004	14.609	2.51899e+09	0.608023	10116600	6.49828e+07	2.48491	1011660000	0.0304753	21.6471
2005	14.6132	2.28031e+09	0.544432	10116600	6.51278e+07	2.56495	1011660000	0.030593	21.5476
2006	14.6517	2.39144e+09	0.54985	10116600	6.6406e+07	2.63906	1011660000	0.0340338	21.5952
2007	14.6713	2.30272e+09	0.486968	10116600	6.81151e+07	2.70805	1011660000	0.036787	21.5574
2008	14.6755	2.26566e+09	0.47162	10116600	6.88546e+07	2.77259	1011660000	0.0579664	21.5411
2009	14.6811	3.36111e+09	0.638325	10116600	6.992e+07	2.83321	1011660000	0.0634529	21.9355
2010	14.6881	3.37909e+09	0.615344	10116600	6.99932e+07	2.89037	1011660000	0.0661216	21.9409
2011	14.6881	3.23613e+09	0.567289	10116600	7.02166e+07	2.94444	1011660000	0.0685498	21.8976
2012	14.7035	3.71277e+09	0.594074	10116600	7.19555e+07	2.99573	1011660000	0.0779284	22.035
2013	14.7105	4.2151e+09	0.588383	10116600	7.40298e+07	3.04452	1011660000	0.0827331	22.1619
2014	14.7476	4.3751e+09	0.535301	10116600	7.67005e+07	3.09104	1011660000	0.0935993	22.1992
2015	14.7651	4.17994e+09	0.472851	10116600	9.36162e+07	3.13549	1011660000	0.10864	22.1536
2016	14.7686	3.7856e+09	0.335385	10116600	1.07837e+08	3.17805	1011660000	0.128225	22.0545
2017	14.77	3.98926e+09	0.323178	10116600	1.23402e+08	3.21888	1011660000	0.152904	22.1069
2018	14.7924	4.66589e+09	0.314014	10116600	1.30403e+08	3.2581	1011660000	0.189009	22.2635
2019	14.8148	4.90967e+09	0.282032	10116600	1.61944e+08	3.29584	1011660000	0.216488	22.3145
2020	14.8267	4.93692e+09	0.259237	10116600	5.32738e+08	3.3322	1011660000	0.864481	22.32
2013	14.8379	7.11035e+09	0.402571	1.2987e+07	4.66732e+08	3.04452	1298695140	0.0502682	22.6848
2014	14.8477	7271114435	0.345046	1.2987e+07	4.9719e+08	3.09104	1298695140	0.0569144	22.7072
2015	14.8547	8.08538e+09	0.343888	1.29325e+07	4.98049e+08	3.13549	1293251508	0.0687225	22.8133
2016	14.8617	9.07299e+09	0.3635	1.29325e+07	5.05889e+08	3.17805	1293251508	0.0879045	22.9286
2017	14.8694	1.03643e+10	0.389791	1.29325e+07	5.39646e+08	3.21888	1293251508	0.0892788	23.0616
2018	14.8743	1.16821e+10	0.389844	1.81055e+07	5.71121e+08	3.2581	1810552111	0.097512	23.1813
2019	14.9044	1.29206e+10	0.423117	1.81055e+07	6.3232e+08	3.29584	1810552111	0.0994107	23.2821
2020	14.9478	1.44615e+10	0.427812	1.81055e+07	6.32514e+08	3.3322	1810552111	0.114784	23.3948
2000	14.9926	1.4067e+09	0.324066	4.66302e+06	6.51653e+07	2.07944	466302377	0.0240936	21.0645
2001	15.008	1.63622e+09	0.36115	4.66302e+06	7.37048e+07	2.19722	466302377	0.0266557	21.2157
2002	15.0297	1.5797e+09	0.314878	4.66302e+06	7.96926e+07	2.30259	466302377	0.030179	21.1805
2003	15.0465	1.70594e+09	0.306753	4.66302e+06	8.04056e+07	2.3979	466302377	0.0329298	21.2574
2004	15.0605	1.88832e+09	0.37241	4.66302e+06	8.56209e+07	2.48491	466302377	0.0373504	21.359
2005	15.1193	1.90683e+09	0.321003	4.66302e+06	9.11573e+07	2.56495	466302377	0.0374609	21.3687
2006	15.1354	2.45851e+09	0.419875	6.99454e+06	1.02141e+08	2.63906	699453565	0.0381688	21.6228
2007	15.1417	6.00901e+09	0.391569	9.06866e+06	1.4549e+08	2.70805	906865798	0.0434407	22.5165
2008	15.1508	9.04761e+09	0.637839	1.81373e+07	1.66103e+08	2.77259	1813731596	0.0471421	22.9258
2009	15.1683	1.32873e+10	0.513593	1.81373e+07	1.75773e+08	2.83321	1813731596	0.0522506	23.3101
2010	15.1746	2.01736e+10	0.696077	1.81373e+07	2.36368e+08	2.89037	1813731596	0.0872953	23.7276
2011	15.1823	3.26026e+10	0.781679	1.81373e+07	2.89524e+08	2.94444	1813731596	0.111834	24.2077
2012	15.1949	3.48386e+10	0.782565	1.81373e+07	3.03247e+08	2.99573	1813731596	0.15283	24.274
2013	15.211	4.06027e+10	0.779069	1.81373e+07	3.07182e+08	3.04452	1813731596	0.176614	24.4271
2014	15.2124	4.63115e+10	0.769711	1.81373e+07	3.37679e+08	3.09104	1813731596	0.196963	24.5587
2015	15.2229	5.53217e+10	0.79961	1.81373e+07	3.59839e+08	3.13549	1813731596	0.213755	24.7364
2016	15.2614	6.1277e+10	0.815795	1.81373e+07	4.34292e+08	3.17805	1813731596	0.218008	24.8387
2017	15.2635	7.57515e+10	0.844959	1.81373e+07	4.62413e+08	3.21888	1813731596	0.247962	25.0507
2018	15.2726	9.11719e+10	0.849079	1.81373e+07	6.13364e+08	3.2581	1813731596	0.257337	25.236
2019	15.3041	1.83183e+11	0.767767	4.28631e+07	1.44019e+09	3.29584	4286313339	0.263617	25.9337
2020	15.3097	1.99871e+11	0.771622	4.28631e+07	1.59277e+09	3.3322	4286313339	0.272913	26.0209
2000	15.3125	8.45296e+08	0.677093	1308120	4.78575e+07	2.07944	130812000	0.0352485	20.5552
2001	15.3307	8.93897e+08	0.666851	1308120	5.9634e+07	2.19722	130812000	0.0415212	20.6111
2002	15.351	1.07562e+09	0.482279	1492720	7.61145e+07	2.30259	149272000	0.0515731	20.7962
2003	15.3902	1.10026e+09	0.43594	1940536	9.22747e+07	2.3979	194053600	0.0548236	20.8188
2004	15.393	1.24011e+09	0.495315	1940536	9.47032e+07	2.48491	194053600	0.0550832	20.9385
2005	15.4098	1.3184e+09	0.49976	1940536	9.85812e+07	2.56495	194053600	0.0606749	20.9997
2006	15.4441	1.37561e+09	0.503189	1940536	9.91404e+07	2.63906	194053600	0.06185	21.0422
2007	15.4511	1.83472e+09	0.551232	1940536	1.00035e+08	2.70805	194053600	0.062013	21.3302
2008	15.4749	1.36025e+09	0.413141	2.32864e+06	1.04806e+08	2.77259	232864320	0.0663213	21.0309
2009	15.4784	1.43827e+09	0.448143	2.32864e+06	1.05614e+08	2.83321	232864320	0.0677559	21.0867
2010	15.4861	1.48945e+09	0.461773	2.32864e+06	1.06863e+08	2.89037	232864320	0.0716035	21.1217
2011	15.4868	1.57422e+09	0.447662	2.32864e+06	1.07486e+08	2.94444	232864320	0.0726792	21.177
2012	15.4889	1692009584	0.380335	2.32864e+06	1.1633e+08	2.99573	232864320	0.0732902	21.2492
2013	15.5015	1.50141e+09	0.32395	2.32864e+06	1.19129e+08	3.04452	232864320	0.075964	21.1297
2014	15.5169	2.76692e+09	0.460739	2.32864e+06	1.25156e+08	3.09104	232864320	0.0763551	21.741
2015	15.5337	2.12574e+09	0.290364	3.51878e+06	1.27391e+08	3.13549	351878445	0.0795861	21.4774
2016	15.5442	1.95542e+09	0.20752	4.22254e+06	1.34007e+08	3.17805	422254134	0.0825427	21.3939
2017	15.5582	1.92734e+09	0.186046	4.22254e+06	1.42366e+08	3.21888	422254134	0.08272	21.3794
2018	15.5596	2.15338e+09	0.295935	4.1322e+06	1.64037e+08	3.2581	413219661	0.0835535	21.4903
2019	15.5904	2.34226e+09	0.292026	4.1322e+06	1.67646e+08	3.29584	413219661	0.0850969	21.5744
2020	15.5932	2.58577e+09	0.300958	4.1322e+06	1.69151e+08	3.3322	413219661	0.0883439	21.6733
2001	15.5967	1.45413e+09	0.713763	3111394	3.07012e+07	2.19722	311139400	0.00259079	21.0977
2002	15.6072	1.51778e+09	0.757557	3111394	3.22862e+07	2.30259	311139400	0.00304659	21.1405
2003	15.6261	1.41773e+09	0.736788	3111394	3.43829e+07	2.3979	311139400	0.0031693	21.0723
2004	15.6345	1.02363e+09	1.17027	3111394	3.69666e+07	2.48491	311139400	0.00590948	20.7466
2011	15.6401	2.07619e+08	0.589127	3.57974e+06	4.55796e+07	2.94444	357973531	0.00721895	19.1512
2012	15.6436	1.93552e+08	0.538522	3.57974e+06	5.73059e+07	2.99573	357973531	0.0562804	19.0811
2013	15.6541	3.78211e+08	0.719504	3.57974e+06	7.02196e+07	3.04452	357973531	0.0597236	19.751
2014	15.6863	4.61668e+08	0.641221	3.57974e+06	7.59248e+07	3.09104	357973531	0.0605677	19.9504
2015	15.6884	4.48008e+08	0.582597	3.57974e+06	1.99015e+08	3.13549	357973531	0.0671374	19.9203
2016	15.7213	1.70372e+10	0.844418	6.5407e+06	2.38509e+08	3.17805	654070434	0.072618	23.5587
2017	15.7493	2.42732e+10	0.861665	6.5407e+06	2.59433e+08	3.21888	654070434	0.0792805	23.9126
2018	15.7577	2.59855e+10	0.851975	6.5407e+06	2.64454e+08	3.2581	654070434	0.0995049	23.9808
2019	15.778	2.94209e+10	0.851301	6.5407e+06	2.92592e+08	3.29584	654070434	0.109947	24.105
2020	15.7976	3.06896e+10	0.846763	6.59561e+06	3.67664e+08	3.3322	659560727	0.538368	24.1472
2000	15.8109	8.44546e+08	0.740982	1158872	2.67942e+07	1.94591	115887200	0.0225474	20.5543
2001	15.8501	1.34347e+09	0.8496	1158872	4.98984e+07	2.07944	115887200	0.0264371	21.0185
2002	15.8613	1.53049e+09	0.844449	1158872	5.23661e+07	2.19722	115887200	0.0309347	21.1489
2003	15.8697	1.80834e+09	0.848363	1158872	7.05509e+07	2.30259	115887200	0.0362438	21.3157
2004	15.8753	4.77822e+08	3.62457	1158872	7.15389e+07	2.3979	115887200	0.0440869	19.9847
2014	15.8858	3.27229e+09	0.504266	3.56181e+06	8.30853e+07	3.04452	356180613	0.0539252	21.9088
2015	15.8998	4.39902e+09	0.579366	3.56181e+06	1.1099e+08	3.09104	356180613	0.0905761	22.2046
2016	15.9082	5.99849e+09	0.65617	3.56181e+06	1.74766e+08	3.13549	356180613	0.100661	22.5148
2017	15.9236	8.13026e+09	0.625057	3.56181e+06	1.86157e+08	3.17805	356180613	0.100795	22.8189
2018	15.9341	8.80891e+09	0.626002	3.56181e+06	9.64069e+08	3.21888	356180613	0.108428	22.899
2019	15.9425	4.72969e+10	0.752553	3.56181e+06	1.00231e+09	3.2581	356180613	0.113197	24.5797
2020	15.9439	5.03779e+10	0.751984	3.56181e+06	1.1345e+09	3.29584	356180613	0.656749	24.6428
2000	15.9544	2.62928e+09	0.582851	3.59555e+06	3.55631e+07	1.94591	359555085	0.0171596	21.69
2001	15.9964	4.03997e+09	0.652494	3.59555e+06	5.21784e+07	2.07944	359555085	0.0204851	22.1195
2002	16.0076	4.01515e+09	0.590202	3.59555e+06	5.58273e+07	2.19722	359555085	0.0224716	22.1133
2003	16.016	4.55656e+09	0.505777	4.49555e+06	5.82432e+07	2.30259	449555085	0.0253686	22.2398
2004	16.0461	2.64817e+09	0.28234	4.49555e+06	6.27163e+07	2.3979	449555085	0.0257114	21.6971
2005	16.0482	8.8163e+09	0.703449	4.49555e+06	6.9551e+07	2.48491	449555085	0.0266999	22.8999
2006	16.065	1.19933e+10	0.759757	1.12389e+07	7.34684e+07	2.56495	1123887712	0.0467806	23.2076
2007	16.1112	1.34227e+10	0.80142	1.12389e+07	8.03836e+07	2.63906	1123887712	0.0469242	23.3202
2008	16.114	3.06914e+09	0.536554	1.12389e+07	8.13616e+07	2.70805	1123887712	0.0502528	21.8447
2010	16.1196	4.17516e+09	0.47908	1.12389e+07	8.50043e+07	2.83321	1123887712	0.0584742	22.1524
2011	16.1231	3.86228e+09	0.40477	1.12389e+07	8.90327e+07	2.89037	1123887712	0.0633577	22.0745
2012	16.1413	4.26724e+09	0.430298	1.12389e+07	1.01907e+08	2.94444	1123887712	0.0914392	22.1742
2013	16.1756	4.19589e+09	0.395484	1.12389e+07	1.2048e+08	2.99573	1123887712	0.110172	22.1574
2014	16.1917	4.56893e+09	0.454282	1.12389e+07	1.28767e+08	3.04452	1123887712	0.11384	22.2425
2015	16.1952	6.46374e+09	0.584915	1.14049e+07	1.39466e+08	3.09104	1140487712	0.136759	22.5895
2016	16.2309	9.72548e+09	0.586168	1.14159e+07	1.40797e+08	3.13549	1141587712	0.167308	22.998
2017	16.2323	8.71866e+09	0.417036	1.14149e+07	1.54517e+08	3.17805	1141487712	0.20782	22.8887
2018	16.2351	1.0893e+10	0.500599	1.14149e+07	1.87982e+08	3.21888	1141487712	0.276918	23.1114
2019	16.2575	1.2142e+10	0.534994	1.48393e+07	2.48879e+08	3.2581	1483934025	0.325616	23.2199
2020	16.2974	1.08445e+10	0.462819	1.48393e+07	3.60203e+08	3.29584	1483934025	0.357913	23.1069
2000	16.3135	1.34141e+09	0.465083	3564000	2.00621e+07	1.94591	356400000	0.0185059	21.017
2001	16.3352	1.55675e+09	0.37281	5.47966e+06	2.64743e+07	2.07944	547965998	0.018866	21.1659
2002	16.3828	2.02916e+09	0.413715	5.47966e+06	3.51649e+07	2.19722	547965998	0.0208545	21.4309
2003	16.3926	2.57197e+09	0.374776	5.47966e+06	4.54367e+07	2.30259	547965998	0.0234863	21.6679
2004	16.4164	3.80142e+09	0.50711	5.47966e+06	6.32033e+07	2.3979	547965998	0.0279971	22.0586
2005	16.4192	4.23049e+09	0.598564	5.47966e+06	7.14286e+07	2.48491	547965998	0.0285653	22.1656
2006	16.4213	4.77253e+09	0.623879	5.47966e+06	9.06983e+07	2.56495	547965998	0.0293617	22.2861
2007	16.4591	5552914000	0.663922	5479660	9.35297e+07	2.63906	547966000	0.029756	22.4376
2008	16.4871	4.98594e+09	0.611732	6.02763e+06	9.42734e+07	2.70805	602762596	0.0314812	22.3299
2009	16.5004	4.9266e+09	0.582695	6.02763e+06	9.59264e+07	2.77259	602762596	0.0403751	22.3179
2010	16.5158	5.27895e+09	0.633932	6.02763e+06	9.75389e+07	2.83321	602762596	0.0484029	22.387
2011	16.534	5.45275e+09	0.653787	6.02763e+06	9.90211e+07	2.89037	602762596	0.0496195	22.4194
2012	16.5354	5.53607e+09	0.688802	6.02763e+06	9.93721e+07	2.94444	602762596	0.053397	22.4346
2013	16.5361	5.44029e+09	0.669176	6.02763e+06	9.97366e+07	2.99573	602762596	0.0598892	22.4171
2014	16.5382	5.05642e+09	0.727446	6.02763e+06	1.03071e+08	3.04452	602762596	0.0763903	22.3439
2015	16.5529	4.57985e+09	0.880147	6.02763e+06	103410000	3.09104	602762596	0.0835979	22.2449
2017	16.5662	2.8838e+09	0.298029	6.02763e+06	1.05789e+08	3.17805	602762596	0.0895991	21.7824
2018	16.5753	3.30715e+09	0.384122	6.02763e+06	1.09542e+08	3.21888	602762596	0.0928214	21.9194
2019	16.5851	3.21926e+09	0.359328	6.02763e+06	1.11618e+08	3.2581	602762596	0.113289	21.8924
2020	16.6243	3.02083e+09	0.308885	6.02763e+06	1.52448e+08	3.29584	602762596	0.113343	21.8288
2001	14.2686	1.68053e+08	0.246205	904860	4.91711e+06	2.07944	90486000	0.0174005	18.9398
2002	14.2746	2.11154e+08	0.423694	904860	5.32807e+06	2.19722	90486000	0.0191048	19.1681
2003	14.2764	2.61597e+08	0.502127	904860	8.69832e+06	2.30259	90486000	0.0246979	19.3823
2004	14.2776	2.54932e+08	0.515389	904860	1.0156e+07	2.3979	90486000	0.0297418	19.3565
2005	14.2944	2.00344e+08	0.634538	904860	1.03615e+07	2.48491	90486000	0.0305351	19.1155
2013	14.3142	6.80916e+08	0.703714	962280	1.31879e+07	2.99573	96227998	0.0435113	20.3389
2014	14.3238	6.83293e+08	0.785173	962280	2.03397e+07	3.04452	96227998	0.0486015	20.3424
2015	14.3244	7.44778e+08	0.792083	962280	4.0698e+07	3.09104	96227998	0.060296	20.4286
2016	14.3286	6.39362e+09	0.200153	3.26736e+06	5.18788e+07	3.13549	326735887	0.0665935	22.5786
2017	14.331	5.77193e+09	0.0649803	5.22777e+06	5.45716e+07	3.17805	522777419	0.0682543	22.4763
2018	14.334	3.03379e+09	0.133376	5.22777e+06	6.34572e+07	3.21888	522777419	0.162437	21.8331
2019	14.3556	2.91716e+09	0.0559557	5.22777e+06	6.5718e+07	3.2581	522777419	0.204321	21.7939
2020	14.3622	3.2385e+09	0.102017	5.22777e+06	7.02471e+07	3.29584	522777419	1.49288	21.8984
2000	14.3622	6.63979e+09	0.602372	3.40201e+06	2.85876e+08	2.19722	340201398	0.0269444	22.6163
2001	14.3808	5.93685e+09	0.501066	3.40201e+06	3.53366e+08	2.30259	340201398	0.0314887	22.5044
2002	14.3814	7.73723e+09	0.552344	5.10302e+06	4.86569e+08	2.3979	510302096	0.0327739	22.7693
2003	14.3838	9.93197e+09	0.398354	6.30302e+06	5.40336e+08	2.48491	630302096	0.0351063	23.019
2004	14.3886	1.68943e+10	0.510913	1.00848e+07	8.93686e+08	2.56495	1008483353	0.0391542	23.5502
2005	14.3886	1.71731e+10	0.397342	2.01697e+07	1.11528e+09	2.63906	2016966706	0.0394639	23.5666
2006	14.4006	2.29234e+10	0.478015	2.21866e+07	1.30104e+09	2.70805	2218663376	0.0419788	23.8554
2007	14.412	40391920000	0.565698	26623960	1598083000	2.77259	2662396000	0.0420241	24.4219
2008	14.4372	34557863000	0.567842	26623960	1661486000	2.83321	2662396000	0.0520007	24.2659
2009	14.4462	37358383000	0.576357	26623960	1976074000	2.89037	2662396000	0.0528193	24.3438
2010	14.4492	54130649000	0.645179	26623960	2734364000	2.94444	2662396000	0.0551778	24.7147
2011	14.4588	64361714000	0.664184	26623960	3720704000	2.99573	2662396000	0.058748	24.8878
2012	14.4822	62992380000	0.648892	26623960	3767221000	3.04452	2662396000	0.060645	24.8663
2013	14.4834	72605972000	0.662616	26623960	4041552000	3.09104	2662396000	0.0664538	25.0083
2014	14.5008	87776181000	0.689185	26726290	4146983000	3.13549	2672629000	0.0684783	25.1981
2015	14.5038	106763171000	0.667536	29778200	4208598000	3.17805	2977820000	0.0698331	25.3939
2016	14.5086	124614748000	0.685954	29785770	4656475000	3.21888	2978577000	0.0706642	25.5485
2017	14.5116	130604379000	0.668943	29828890	4896341000	3.2581	2982889000	0.0718487	25.5954
2018	14.52	158883963000	0.670181	29849890	5158990000	3.29584	2984989000	0.0719191	25.7914
2019	14.5242	172107521000	0.680212	35845040	5204271000	3.3322	3584504000	0.0823413	25.8714
2020	14.5488	146211511000	0.631672	35950140	5482054000	3.3673	3595014000	0.0965092	25.7083
2000	14.5824	2369836206	0.450155	4.69593e+06	7.31511e+07	1.94591	469593364	0.0363314	21.5861
2001	14.5872	1999913348	0.458917	4.69593e+06	7.86732e+07	2.07944	469593364	0.0395535	21.4164
2002	14.5884	2277140749	0.630707	4.69593e+06	7.93579e+07	2.19722	469593364	0.0403699	21.5462
2005	14.5902	2.15309e+09	0.554129	4.69593e+06	8.18692e+07	2.48491	469593364	0.0414787	21.4902
2006	14.5944	2.28993e+09	0.567207	4.69593e+06	91047050	2.56495	469593364	0.0494683	21.5518
2007	14.6004	2.22724e+09	0.498439	4.69593e+06	9.7419e+07	2.63906	469593364	0.0584843	21.524
2008	14.6064	2.35809e+09	0.594995	4.69593e+06	1.02118e+08	2.70805	469593364	0.0759003	21.5811
2009	14.61	2.83179e+09	0.641099	4.69593e+06	1.1312e+08	2.77259	469593364	0.0894958	21.7642
2010	14.6148	2.28342e+09	0.613091	4.69593e+06	1.18945e+08	2.83321	469593364	0.0921816	21.5489
2011	14.6568	1.88814e+09	0.477982	4.69593e+06	1.21688e+08	2.89037	469593364	0.100439	21.3589
2012	14.6676	2.86835e+09	0.593918	4.69593e+06	1.29614e+08	2.94444	469593364	0.145546	21.777
2013	14.6748	3.96058e+09	0.683762	4.69593e+06	134806753	2.99573	469593364	0.186035	22.0997
2014	14.6766	4.26981e+09	0.702902	4.69593e+06	138779661	3.04452	469593364	0.196414	22.1748
2015	14.685	6.76891e+09	0.804167	4.69593e+06	1.39973e+08	3.09104	469593364	0.212626	22.6356
2016	14.6868	1.7288e+10	0.365806	1.33717e+07	1.5652e+08	3.13549	1337173272	0.223124	23.5733
2017	14.6868	2.89035e+10	0.600067	1.33717e+07	1.71726e+08	3.17805	1337173272	0.243231	24.0872
2018	14.7078	3.4423e+10	0.576703	1.48687e+07	2.69191e+08	3.21888	1486873870	0.438996	24.262
2019	14.7114	3.09872e+10	0.563673	1.48687e+07	3.15221e+08	3.2581	1486873870	0.440892	24.1568
2020	14.7174	2.62012e+10	0.534554	1.48687e+07	3.28249e+08	3.29584	1486873870	0.583585	23.9891
2000	14.7246	3.44856e+09	0.598079	2.39463e+06	1.14227e+08	1.94591	239463040	0.0327633	21.9612
2001	14.7264	4.11585e+09	0.647935	2.39463e+06	1.21876e+08	2.07944	239463040	0.0381572	22.1381
2002	14.7378	4.40467e+09	0.658847	2.39463e+06	1.22823e+08	2.19722	239463040	0.0409739	22.2059
2003	14.7396	4.93537e+09	0.683146	2.39463e+06	1.29162e+08	2.30259	239463040	0.0473411	22.3197
2004	14.7438	4.80489e+09	0.678512	2.39463e+06	1.30311e+08	2.3979	239463040	0.0511452	22.2929
2005	14.745	3.13142e+09	0.502436	2.39463e+06	1.38531e+08	2.48491	239463040	0.0513406	21.8648
2006	14.7732	4.19494e+09	0.61768	2.39463e+06	1.43599e+08	2.56495	239463040	0.0559735	22.1571
2007	14.8002	5.37485e+09	0.645092	2.39463e+06	1.47198e+08	2.63906	239463040	0.0576601	22.405
2008	14.8074	5.54881e+09	0.686198	2.39463e+06	1.55113e+08	2.70805	239463040	0.0679837	22.4368
2009	14.8086	6.48072e+09	0.680323	2.39463e+06	1.62611e+08	2.77259	239463040	0.072026	22.5921
2010	14.8158	6.78991e+09	0.648746	2.39463e+06	1.65423e+08	2.83321	239463040	0.0747512	22.6387
2011	14.8224	7.14763e+09	0.646232	2.39463e+06	1.8525e+08	2.89037	239463040	0.0851234	22.69
2012	14.826	7.51671e+09	0.613915	2.39463e+06	1.94651e+08	2.94444	239463040	0.0892408	22.7404
2013	14.8314	7.99817e+09	0.616542	2.39463e+06	2.05973e+08	2.99573	239463040	0.0905599	22.8025
2014	14.8386	1.61963e+10	0.796201	4.78926e+06	2.3897e+08	3.04452	478926080	0.105516	23.5081
2015	14.8512	2.46214e+10	0.771898	6.6507e+06	3.09675e+08	3.09104	665069639	0.106981	23.9269
2016	14.8602	2.91616e+10	0.799012	6.64831e+06	3.15858e+08	3.13549	664831139	0.110343	24.0961
2017	14.8638	4.36199e+10	0.842186	6.64831e+06	3.50469e+08	3.17805	664831139	0.115525	24.4988
2018	14.8758	4.60507e+10	0.833525	6.64831e+06	3.54598e+08	3.21888	664831139	0.135939	24.553
2019	14.898	4.51415e+10	0.822497	6.64831e+06	4.57943e+08	3.2581	664831139	0.138456	24.5331
2020	14.9082	4.44438e+10	0.815569	6.64831e+06	5.19535e+08	3.29584	664831139	0.172794	24.5175
2000	14.9112	1.24192e+09	0.616141	1.39325e+06	4.51882e+07	1.94591	139325472	0.0468027	20.9399
2001	14.9124	9.51485e+08	0.705181	1.39325e+06	5.74988e+07	2.07944	139325472	0.0537674	20.6735
2002	14.9142	8.27059e+08	0.634879	1.39325e+06	5.98715e+07	2.19722	139325472	0.0555113	20.5334
2003	14.9208	8.03756e+08	0.579788	1.39325e+06	6.70087e+07	2.30259	139325472	0.0564418	20.5048
2004	14.934	1.33193e+09	0.691317	1.39325e+06	1.02705e+08	2.3979	139325472	0.057636	21.0099
2005	14.9382	1.47573e+09	0.669629	1.39325e+06	1.04683e+08	2.48491	139325472	0.060247	21.1124
2006	14.9442	2.17595e+09	0.73713	1.39325e+06	1.47071e+08	2.56495	139325472	0.0603327	21.5007
2007	14.9448	3.98653e+09	0.560218	2.2232e+06	1.79223e+08	2.63906	222320472	0.0612866	22.1062
2008	14.9658	4.76316e+09	0.633892	2.2232e+06	1.84688e+08	2.70805	222320472	0.0650026	22.2842
2009	14.9688	6.44644e+09	0.677765	2.2232e+06	1.91532e+08	2.77259	222320472	0.0650132	22.5868
2010	14.97	7.94236e+09	0.70257	2.2232e+06	2.17568e+08	2.83321	222320472	0.0655811	22.7955
2011	14.9754	1.10852e+10	0.693301	3.33481e+06	2.40934e+08	2.89037	333480708	0.069488	23.1289
2012	14.976	1.44261e+10	0.720261	6.66961e+06	2.52153e+08	2.94444	666961416	0.0728947	23.3923
2013	14.982	1.7718e+10	0.767877	6.66961e+06	2.91327e+08	2.99573	666961416	0.0736126	23.5978
2014	14.9826	2.00684e+10	0.79297	6.66961e+06	3.38226e+08	3.04452	666961416	0.0755762	23.7224
2015	14.9868	2.2881e+10	0.794793	6.66961e+06	3.39955e+08	3.09104	666961416	0.0765591	23.8536
2016	14.9892	2.17332e+10	0.78246	6.66961e+06	3.75646e+08	3.13549	666961416	0.0997425	23.8021
2017	15.024	1.91141e+10	0.759415	6.66961e+06	3.83605e+08	3.17805	666961416	0.109338	23.6737
2018	15.0336	1.32356e+10	0.630899	6.66961e+06	4.33835e+08	3.21888	666961416	0.280021	23.3062
2000	15.0708	6.9657e+08	0.529598	1634160	3.86497e+07	1.94591	163416000	0.0448853	20.3617
2001	15.0768	7.35019e+08	0.516163	1634160	3.94131e+07	2.07944	163416000	0.0498325	20.4154
2002	15.0768	7.46969e+08	0.504975	1634160	4.06987e+07	2.19722	163416000	0.069627	20.4315
2003	15.0954	7.06776e+08	0.402522	1634160	4.16472e+07	2.30259	163416000	0.0775012	20.3762
2004	15.0984	6.70791e+08	0.3579	2451240	4.44692e+07	2.3979	245124000	0.0839983	20.324
2005	15.1026	6.59844e+08	0.327173	2451240	4.50005e+07	2.48491	245124000	0.0855148	20.3075
2006	15.1146	6.60297e+08	0.331581	2451240	5.13933e+07	2.56495	245124000	0.0878986	20.3082
2007	15.1218	6.80557e+08	0.345222	2451240	5.33481e+07	2.63906	245124000	0.0892186	20.3384
2008	15.1272	5.65791e+08	0.262577	2451240	5.88403e+07	2.70805	245124000	0.0922003	20.1537
2009	15.1572	8.02563e+08	0.385411	2451240	6.09076e+07	2.77259	245124000	0.0986794	20.5033
2010	15.1578	1.65542e+09	0.186933	3.36522e+06	7.24319e+07	2.83321	336521849	0.105884	21.2273
2011	15.162	1.80823e+09	0.242557	3.36522e+06	7.54843e+07	2.89037	336521849	0.106227	21.3156
2012	15.1728	1.88066e+09	0.307152	3.36522e+06	8.85904e+07	2.94444	336521849	0.109589	21.3549
2013	15.1728	2.85176e+09	0.194236	5.06522e+06	9.68708e+07	2.99573	506521849	0.11234	21.7712
2014	15.1836	2.82278e+09	0.221956	5.06522e+06	1.03045e+08	3.04452	506521849	0.113565	21.761
2015	15.2034	2.96939e+09	0.267673	5.06522e+06	1.05095e+08	3.09104	506521849	0.120261	21.8116
2016	15.2124	4.11959e+09	0.164936	5.06522e+06	1.06902e+08	3.13549	506521849	0.126512	22.139
2017	15.2268	4.19575e+09	0.160336	5.11274e+06	1.14357e+08	3.17805	511274149	0.129315	22.1573
2018	15.27	4.6192e+09	0.251066	5.11274e+06	1.19496e+08	3.21888	511274149	0.138953	22.2535
2019	15.2784	4.5314e+09	0.149354	5.09338e+06	1.24751e+08	3.2581	509338429	0.146499	22.2343
2020	15.291	4.96955e+09	0.215358	5.07772e+06	1.43098e+08	3.29584	507772279	0.147614	22.3266
2000	15.2928	1.30462e+09	0.507113	2.04888e+06	1.54742e+07	2.48491	204887825	0.0188979	20.9892
2001	15.2958	2.18425e+09	0.483815	2.44084e+06	2.18596e+07	2.56495	244084341	0.0224478	21.5045
2002	15.3042	2.5134e+09	0.551451	2.44084e+06	2.33859e+07	2.63906	244084341	0.0233407	21.6449
2003	15.312	3.3846e+09	0.65242	2.44084e+06	2.56559e+07	2.70805	244084341	0.0379479	21.9425
2004	15.3126	3.10255e+09	0.587554	2.92901e+06	2.63875e+07	2.77259	292901209	0.0463869	21.8555
2005	15.3372	3.78983e+09	0.63326	3.51481e+06	2.78667e+07	2.83321	351481450	0.0472391	22.0556
2006	15.342	7.29374e+09	0.51173	7.51481e+06	3.00284e+07	2.89037	751481450	0.051981	22.7103
2007	15.3456	7.78641e+09	0.454089	7.51481e+06	7.86657e+07	2.94444	751481450	0.054206	22.7756
2008	15.4188	1.98219e+10	0.563166	2.2637e+07	9.43874e+07	2.99573	2263695884	0.0562351	23.7101
2009	15.4224	2.27409e+10	0.602118	2.2637e+07	1.12382e+08	3.04452	2263695884	0.0604065	23.8474
2010	15.4458	2.23459e+10	0.626553	2.27866e+07	1.45937e+08	3.09104	2278655884	0.0664912	23.8299
2011	15.4512	2.34371e+10	0.638528	4.55731e+07	1.62465e+08	3.13549	4557311768	0.0764235	23.8776
2012	15.4548	3.09348e+10	0.710283	4.55731e+07	2.31076e+08	3.17805	4557311768	0.0811232	24.1551
2013	15.4626	4.0738e+10	0.763096	4.55731e+07	3.21849e+08	3.21888	4557311768	0.0897998	24.4304
2014	15.4656	7.08891e+10	0.823456	4.55731e+07	1.3139e+09	3.2581	4557311768	0.199935	24.9844
2015	15.4686	1.18356e+11	0.87189	4.55731e+07	2.42061e+09	3.29584	4557311768	0.216727	25.497
2016	15.4716	1.67836e+11	0.851677	5.1962e+07	3.7231e+09	3.3322	5196200656	0.25622	25.8463
2017	15.4776	1.87775e+11	0.85357	5.1962e+07	3.961e+09	3.3673	5196200656	0.495427	25.9585
2018	15.4824	2.12097e+11	0.865957	5.1962e+07	4.15406e+09	3.4012	5196200656	0.791044	26.0803
2019	15.5022	1.77872e+11	0.813872	5.1962e+07	4.89495e+09	3.43399	5196200656	1.61793	25.9043
2000	15.5034	1865610798	0.842001	3.90769e+06	5.26017e+07	1.94591	390768671	0.0466872	21.3469
2005	15.531	1.09727e+09	0.894275	3.90769e+06	1.10102e+08	2.48491	390768671	0.049504	20.8161
2006	15.5838	8.74537e+08	1.1426	3.90769e+06	114617508	2.56495	390768671	0.0668667	20.5892
2012	15.594	1.21173e+09	0.592418	3.90769e+06	121842065	2.94444	390768671	0.074481	20.9153
2013	15.5964	1.33057e+09	0.636463	3.90769e+06	1.31908e+08	2.99573	390768671	0.0788642	21.0089
2014	15.6132	1.98294e+09	0.695063	3.90769e+06	1.59718e+08	3.04452	390768671	0.0842695	21.4078
2015	15.6162	1.9408e+09	0.58659	3.90769e+06	1.8363e+08	3.09104	390768671	0.0898987	21.3864
2016	15.6468	1.95974e+09	0.578484	3.90769e+06	1.90087e+08	3.13549	390768671	0.117619	21.3961
2017	15.6684	3.90478e+09	0.818492	3.90769e+06	1.93466e+08	3.17805	390768671	0.124848	22.0855
2019	15.7158	6.47199e+09	0.632612	4.02492e+06	2.06948e+08	3.2581	402491731	0.129938	22.5907
2020	15.7206	9.90375e+09	0.719174	4.02492e+06	2.43497e+08	3.29584	402491731	0.147617	23.0162
2000	15.7326	4.6088e+08	0.559544	1.36829e+06	2.14315e+07	1.79176	136829160	0.0108444	19.9486
2001	15.7338	4.68852e+08	0.683133	1.36829e+06	2.38497e+07	1.94591	136829160	0.0115578	19.9658
2002	15.801	3.38433e+08	0.585805	1.36829e+06	3.1399e+07	2.07944	136829160	0.01172	19.6398
2003	15.8076	2.76946e+08	0.592952	1.36829e+06	3.49735e+07	2.19722	136829160	0.0307473	19.4393
2005	15.8124	5.99056e+08	0.643976	1.36829e+06	3.56895e+07	2.3979	136829160	0.0332538	20.2109
2006	15.8394	6.09737e+08	0.597285	1.36829e+06	4.97431e+07	2.48491	136829160	0.0377802	20.2285
2007	15.8484	6.57017e+08	0.674799	1.36829e+06	6.17793e+07	2.56495	136829160	0.040141	20.3032
2008	15.849	611818377	0.653792	1.36829e+06	6.37735e+07	2.63906	136829160	0.0494797	20.2319
2009	15.8508	6.54664e+08	0.734349	1.36829e+06	6.94286e+07	2.70805	136829160	0.052787	20.2996
2010	15.852	8.50322e+08	0.672747	1.36829e+06	1.12447e+08	2.77259	136829160	0.0652439	20.5611
2011	15.8664	1.41929e+09	0.698867	1.36829e+06	1.68738e+08	2.83321	136829160	0.0687642	21.0734
2012	15.8688	1.86127e+09	0.750595	1.36829e+06	1.87058e+08	2.89037	136829160	0.0710759	21.3445
2013	15.9198	3.37109e+09	0.806481	1.36829e+06	2.12479e+08	2.94444	136829160	0.0751173	21.9385
2014	15.9252	4.6756e+09	0.803558	2.05244e+06	2.16149e+08	2.99573	205243738	0.0757713	22.2656
2015	15.9288	3.40257e+09	0.647972	2.05244e+06	2.17834e+08	3.04452	205243738	0.0804534	21.9478
2016	15.9576	5.14579e+09	0.708479	2.05244e+06	2.19718e+08	3.09104	205243738	0.0854447	22.3614
2017	15.9606	7.61907e+09	0.761753	2.05244e+06	2.24197e+08	3.13549	205243738	0.454901	22.7539
2018	15.9612	8822025314	0.743297	2.05244e+06	2.59328e+08	3.17805	205243738	0.475192	22.9005
2019	15.9732	8.77016e+09	0.673751	2.07198e+06	3.2961e+08	3.21888	207197738	0.829322	22.8946
2020	15.9786	9.03929e+09	0.687771	2.07198e+06	5.012e+08	3.2581	207197738	1.23767	22.9248
2000	15.987	6.06934e+08	0.43023	1162700	2.73811e+07	1.79176	116270000	0.0265301	20.2239
2001	16.0086	8.57071e+08	0.184597	1327700	2.91531e+07	1.94591	132770000	0.0337382	20.569
2002	16.014	1.02325e+09	0.360586	1327700	5.40988e+07	2.07944	132770000	0.0360401	20.7462
2003	16.0434	1.16637e+09	0.395307	1327700	8.58348e+07	2.19722	132770000	0.0615839	20.8772
2004	16.0476	1.50973e+09	0.501001	2655400	8.61407e+07	2.30259	265540000	0.0623148	21.1352
2005	16.0518	1.33116e+09	0.407777	2655400	8.6599e+07	2.3979	265540000	0.0728549	21.0093
2006	16.0698	1.55062e+09	0.440434	3319250	9.41689e+07	2.48491	331925000	0.0740948	21.1619
2007	16.0704	4.67744e+09	0.513285	3828250	1.06169e+08	2.56495	382825000	0.0778566	22.266
2008	16.0764	5.02323e+09	0.602524	5742375	1.52713e+08	2.63906	574237500	0.0781839	22.3373
2009	16.0806	6.47607e+09	0.675933	5742375	1.71258e+08	2.70805	574237500	0.0804367	22.5914
2010	16.0836	7971514291	0.687553	5742375	251656351	2.77259	574237500	0.0844172	22.7991
2011	16.1016	8052164501	0.6375	5742375	341945229	2.83321	574237500	0.0850903	22.8092
2012	16.104	7803188441	0.608351	5742375	365825658	2.89037	574237500	0.0917878	22.7778
2013	16.1196	7976761304	0.588088	5742375	449367489	2.94444	574237500	0.0981628	22.7998
2014	16.1196	15692498583	0.454445	1.13174e+07	7.67026e+08	2.99573	1131738475	0.0994313	23.4764
2015	16.1232	21628692218	0.387465	1.4011e+07	9.8626e+08	3.04452	1401098744	0.107351	23.7973
2016	16.1238	2.16793e+10	0.365342	1.4011e+07	1000762138	3.09104	1401098744	0.110963	23.7996
2017	16.1304	2.96523e+10	0.511848	1.4011e+07	1.09137e+09	3.13549	1401098744	0.111534	24.1128
2018	16.1304	6.0037e+10	0.566855	2.04812e+07	1270483375	3.17805	2048123051	0.120654	24.8182
2019	16.131	6.5451e+10	0.591951	2.04812e+07	1.45743e+09	3.21888	2048123051	0.135742	24.9046
2020	16.1604	7.35578e+10	0.543647	2.45775e+07	1562874219	3.2581	2457747661	0.265989	25.0213
2000	16.1772	1280868467	0.19345	2964000	35045344	1.94591	296400000	0.0408962	20.9708
2001	16.1826	1393918123	0.244795	2964000	4.27697e+07	2.07944	296400000	0.0459224	21.0554
2002	16.1868	1286478610	0.356263	2964000	51568564	2.19722	296400000	0.0475849	20.9752
2003	16.197	1.45742e+09	0.422107	2964000	5.40882e+07	2.30259	296400000	0.0518467	21.0999
2004	14.8516	1.24187e+09	0.613731	2964000	6.4418e+07	2.3979	296400000	0.0567059	20.9399
2005	14.8571	1.20128e+09	0.648528	2964000	6.47499e+07	2.48491	296400000	0.0656373	20.9067
2006	14.8693	1.12501e+09	0.61824	3527160	6.8631e+07	2.56495	352716000	0.0728157	20.8411
2007	14.8918	1.3169e+09	0.503713	3879876	6.90595e+07	2.63906	387987600	0.0751726	20.9985
2008	14.894	1.39557e+09	0.550492	4.26786e+06	7.84514e+07	2.70805	426786359	0.0783043	21.0566
2009	14.9094	1.48281e+09	0.518206	4.26786e+06	9.43394e+07	2.77259	426786359	0.0787199	21.1172
2010	14.9232	1.99116e+09	0.450407	5.04607e+06	1.05615e+08	2.83321	504606604	0.0805653	21.412
2011	14.933	2.16333e+09	0.46746	7.5691e+06	1.22678e+08	2.89037	756909905	0.0811917	21.4949
2012	14.9402	2.3278e+09	0.502397	7.5691e+06	1.27254e+08	2.94444	756909905	0.0812188	21.5682
2013	14.9418	2.59956e+09	0.5322	7.5691e+06	1.40003e+08	2.99573	756909905	0.0820904	21.6786
2014	14.949	3.66272e+09	0.644927	7.5691e+06	1.41769e+08	3.04452	756909905	0.0832091	22.0215
2015	14.9605	4.46415e+09	0.701165	7.5691e+06	1.52585e+08	3.09104	756909905	0.0877586	22.2193
2016	14.9616	6.78705e+09	0.660779	7.89095e+06	1.52817e+08	3.13549	789094836	0.101133	22.6383
2017	14.9649	7.62542e+09	0.575245	1.18364e+07	1.67406e+08	3.17805	1183642254	0.110747	22.7548
2018	14.9655	1.06589e+10	0.512594	1.15548e+07	1.70444e+08	3.21888	1155481686	0.126718	23.0897
2019	14.9655	1.137e+10	0.53991	1.12338e+07	1.71922e+08	3.2581	1123384189	0.129351	23.1542
2020	14.9688	1.18669e+10	0.540957	1.08828e+07	194511478	3.29584	1088278951	0.444624	23.197
2000	14.9842	1.10885e+09	0.607166	2.20901e+06	5.76157e+06	2.07944	220901184	0.0312483	20.8266
2001	14.9946	1188321640	0.633398	2.20901e+06	1.15156e+07	2.19722	220901184	0.0502626	20.8958
2002	14.9952	1.09542e+09	0.65023	2.20901e+06	1.46731e+07	2.30259	220901184	0.102677	20.8144
2003	15.0117	1.07062e+09	0.649585	2.20901e+06	1.95081e+07	2.3979	220901184	0.107266	20.7915
2004	15.0139	9.37464e+08	0.81813	2.20901e+06	2.08221e+07	2.48491	220901184	0.127611	20.6587
2005	15.0244	7.28665e+08	0.705693	2.20901e+06	2.41117e+07	2.56495	220901184	0.128563	20.4067
2006	15.0244	7.40555e+08	0.78888	2.20901e+06	2.41914e+07	2.63906	220901184	0.128792	20.4229
2007	15.0326	1.03527e+09	0.808284	2.20901e+06	3.09518e+07	2.70805	220901184	0.133936	20.7579
2008	15.0331	1.12613e+09	0.868018	2.20901e+06	3.6396e+07	2.77259	220901184	0.14427	20.8421
2009	15.0392	1.45167e+09	0.906939	2.20901e+06	4.40343e+07	2.83321	220901184	0.190544	21.096
2010	15.0645	1.54073e+09	1.09739	2.20901e+06	5.2302e+07	2.89037	220901184	0.194947	21.1555
2011	15.0826	1.54079e+09	1.2517	2.20901e+06	5.74675e+07	2.94444	220901184	0.488931	21.1556
2014	15.0843	7.87196e+09	0.628363	2.65081e+06	6.20869e+07	3.09104	265081420	0.507429	22.7866
2015	15.0997	7.99571e+09	0.374701	5.73892e+06	7.18919e+07	3.13549	573892434	0.512397	22.8022
2016	15.158	1.06405e+10	0.482337	1.14778e+07	7.3414e+07	3.17805	1147784868	0.7211	23.0879
2017	15.1624	1.41697e+10	0.591611	1.17535e+07	9.02862e+07	3.21888	1175345368	0.742015	23.3744
2018	15.164	1.32548e+10	0.561924	1.17535e+07	9.89301e+07	3.2581	1175345368	0.829478	23.3076
2019	15.1679	1.2457e+10	0.554071	1.17535e+07	1.01792e+08	3.29584	1175345368	2.40467	23.2455
2020	15.1712	1.17568e+10	0.588872	1.17453e+07	1.27121e+08	3.3322	1174528720	2.95253	23.1877
2000	15.1745	4.10858e+09	0.45749	7.26146e+06	3.77969e+07	1.60944	726145863	0.0596369	22.1363
2001	15.1932	3.45929e+09	0.562002	7.26146e+06	4.22576e+07	1.79176	726145863	0.0622242	21.9643
2002	15.1965	3.72248e+09	0.541992	7.26146e+06	4.42228e+07	1.94591	726145863	0.0623927	22.0377
2003	15.2108	3.91124e+09	0.515973	7.26146e+06	4.54061e+07	2.07944	726145863	0.066642	22.0871
2004	15.2119	3.8606e+09	0.507736	7.26146e+06	4.67407e+07	2.19722	726145863	0.0700102	22.0741
2005	15.2152	3.45867e+09	0.520537	7.26146e+06	5.19934e+07	2.30259	726145863	0.071404	21.9641
2006	15.2251	3.15379e+09	0.518072	7.84799e+06	6.0042e+07	2.3979	784799010	0.0726939	21.8719
2009	15.2355	1.35949e+09	0.186105	7.84799e+06	6.58141e+07	2.63906	784799010	0.0748901	21.0304
2010	15.2449	1.46627e+09	0.199613	7.84799e+06	1.05121e+08	2.70805	784799010	0.0759615	21.106
2011	15.2465	1.67358e+09	0.209863	7.84799e+06	1.21978e+08	2.77259	784799010	0.0782457	21.2382
2012	15.2471	1.7407e+09	0.211593	7.84799e+06	1.3386e+08	2.83321	784799010	0.0862942	21.2776
2013	15.263	2.13494e+09	0.327471	7.84799e+06	1.43908e+08	2.89037	784799010	0.0892972	21.4817
2014	15.2818	2.65972e+09	0.437771	7.84799e+06	1.44029e+08	2.94444	784799010	0.0896449	21.7015
2015	15.2873	2.61466e+09	0.357337	7.84799e+06	1.44466e+08	2.99573	784799010	0.0963259	21.6844
2016	15.3015	2.54828e+09	0.309922	7.84799e+06	1.57551e+08	3.04452	784799010	0.112101	21.6587
2017	15.3082	6.99259e+09	0.630906	1.23566e+07	1.64448e+08	3.09104	1235656249	0.118581	22.6681
2018	15.3131	7.12801e+09	0.656307	1.23566e+07	1.8118e+08	3.13549	1235656249	0.145871	22.6873
2019	15.317	6.1906e+09	0.594452	1.23566e+07	2.15318e+08	3.17805	1235656249	0.150658	22.5463
2020	15.3384	5.83098e+09	0.574448	1.23566e+07	3.68361e+08	3.21888	1235656249	0.19163	22.4865
2000	15.339	2.54949e+09	0.412831	6.63225e+06	9.31004e+07	1.38629	663225214	0.0307365	21.6592
2001	15.3648	2.44456e+09	0.4402	6.63225e+06	1.03043e+08	1.60944	663225214	0.0350626	21.6171
2002	15.3686	2.49917e+09	0.482108	6.63225e+06	1.11269e+08	1.79176	663225214	0.0368481	21.6392
2003	15.372	2.68221e+09	0.514617	6.63225e+06	1.19037e+08	1.94591	663225214	0.0373364	21.7099
2004	15.3956	3.0188e+09	0.51901	6.63225e+06	1.45371e+08	2.07944	663225214	0.0386317	21.8281
2005	15.3962	4.15273e+09	0.599404	6.63225e+06	1.45717e+08	2.19722	663225214	0.0430676	22.147
2006	15.3978	4.48066e+09	0.596686	6.63225e+06	1.94309e+08	2.30259	663225214	0.0431982	22.223
2007	15.4116	8.97971e+09	0.368114	1.20051e+07	4.58326e+08	2.3979	1200506367	0.0447727	22.9182
2008	15.4347	1.67628e+10	0.640793	1.20051e+07	4.64691e+08	2.48491	1200506367	0.0481307	23.5424
2009	15.4627	2.20538e+10	0.702672	1.20051e+07	4.92339e+08	2.56495	1200506367	0.0548538	23.8168
2010	15.4633	2.65364e+10	0.750634	1.20051e+07	1.03049e+09	2.63906	1200506367	0.0711433	24.0018
2011	15.4671	2.85364e+10	0.735552	1.20051e+07	1.26256e+09	2.70805	1200506367	0.078339	24.0744
2012	15.4715	3.27533e+10	0.774421	1.20051e+07	1.31484e+09	2.77259	1200506367	0.0784921	24.2123
2013	15.4742	2.8444e+10	0.745773	1.20051e+07	1.35072e+09	2.83321	1200506367	0.0872515	24.0712
2014	15.4996	3.45976e+10	0.725987	1.59944e+07	1.40225e+09	2.89037	1599442537	0.0874302	24.267
2016	15.5039	3.13706e+10	0.646672	1.59944e+07	1.53014e+09	2.99573	1599442537	0.0874493	24.1691
2017	15.5424	3.09681e+10	0.591054	1.59944e+07	1.53133e+09	3.04452	1599442537	0.0919231	24.1562
2018	15.5639	3.24607e+10	0.576934	1.59944e+07	1.59646e+09	3.09104	1599442537	0.124925	24.2033
2019	15.5705	2.93592e+10	0.51817	1.59944e+07	1.62267e+09	3.13549	1599442537	0.138625	24.1029
2020	15.5892	2.78997e+10	0.494189	1.59944e+07	1.64241e+09	3.17805	1599442537	0.170625	24.0519
2000	15.5925	4.57901e+09	0.743872	4320000	2.72336e+08	1.94591	432000000	0.0168027	22.2447
2001	15.5964	4.66092e+09	0.757734	4320000	3.17634e+08	2.07944	432000000	0.0229075	22.2625
2002	15.6035	4631882210	0.748833	4320000	3.2866e+08	2.19722	432000000	0.0233967	22.2562
2003	15.6079	4.8146e+09	0.746424	4320000	3.38382e+08	2.30259	432000000	0.0236058	22.2949
2004	15.6255	4.94727e+09	0.732312	4320000	4.42148e+08	2.3979	432000000	0.0283135	22.3221
2005	15.626	4.7526e+09	0.67793	4320000	4.71253e+08	2.48491	432000000	0.0302002	22.282
2006	15.6387	7.19787e+09	0.538094	6648000	5.0788e+08	2.56495	664800000	0.0350035	22.6971
2007	15.6541	7.93413e+09	0.525661	7312800	5.11529e+08	2.63906	731280000	0.0373927	22.7944
2008	15.6596	7.91996e+09	0.498024	10237920	5.24283e+08	2.70805	1023792000	0.0375125	22.7927
2009	15.6656	1.1647e+10	0.594227	10237920	5.24976e+08	2.77259	1023792000	0.0391135	23.1783
2010	15.6745	1.45709e+10	0.6138	15868776	5.27122e+08	2.83321	1586877600	0.0635786	23.4023
2011	15.6799	1.40424e+10	0.525585	2.06294e+07	5.30501e+08	2.89037	2062940880	0.0702863	23.3653
2012	15.686	1.40732e+10	0.495988	2.06294e+07	5.33457e+08	2.94444	2062940880	0.0712872	23.3675
2013	15.6948	1.44497e+10	0.561427	2.06294e+07	5.48094e+08	2.99573	2062940880	0.0831864	23.3939
2014	15.6964	1.42158e+10	0.540798	2.06294e+07	5.62931e+08	3.04452	2062940880	0.0878323	23.3776
2015	15.7041	1.58828e+10	0.503239	2.21263e+07	5.97917e+08	3.09104	2212627938	0.0976412	23.4885
2016	15.7124	1.69691e+10	0.515829	2.21263e+07	6.28153e+08	3.13549	2212627938	0.115307	23.5547
2017	15.7157	1.88688e+10	0.448532	2.37979e+07	6.76202e+08	3.17805	2379790218	0.1183	23.6608
2018	15.7223	1.95063e+10	0.450591	3.56969e+07	6.90214e+08	3.21888	3569685327	0.119335	23.694
2019	15.7267	2.03206e+10	0.440773	3.56969e+07	6.96776e+08	3.2581	3569685327	0.123732	23.7349
2020	15.7317	2.43483e+10	0.47259	3.56969e+07	7.4185e+08	3.29584	3569685327	0.124604	23.9157
2000	15.7438	2.2466e+09	0.474632	1.84858e+06	1.52395e+08	1.94591	184857643	0.0773928	21.5327
2001	15.7965	2.72039e+09	0.560884	1.84858e+06	1.64443e+08	2.07944	184857643	0.0853944	21.724
2002	15.7971	3.2939e+09	0.591954	1.84858e+06	1.79096e+08	2.19722	184857643	0.098577	21.9153
2003	15.7993	3.50295e+09	0.519436	3.87663e+06	2.13533e+08	2.30259	387663442	0.102114	21.9769
2004	15.8004	4.09728e+09	0.570279	3.87663e+06	2.23872e+08	2.3979	387663442	0.117911	22.1336
2005	15.8015	4.41955e+09	0.582472	3.87663e+06	2.33756e+08	2.48491	387663442	0.129321	22.2093
2006	15.8015	4.21989e+09	0.529593	3.87663e+06	2.45913e+08	2.56495	387663442	0.12987	22.1631
2007	15.8064	5.30322e+09	0.561746	3.87663e+06	2.53132e+08	2.63906	387663442	0.137465	22.3916
2008	15.8185	6.15461e+09	0.446161	4.52063e+06	2.92237e+08	2.70805	452063442	0.139492	22.5405
2009	15.8218	7.011e+09	0.50535	7.68508e+06	2.92618e+08	2.77259	768507851	0.158004	22.6707
2010	15.8466	9.11276e+09	0.585435	7.68508e+06	3.34936e+08	2.83321	768507851	0.166559	22.9329
2011	15.851	9.46894e+09	0.564772	7.68508e+06	3.83428e+08	2.89037	768507851	0.17755	22.9713
2012	15.8515	1.06166e+10	0.593047	1.38331e+07	3.85089e+08	2.94444	1383314131	0.179921	23.0857
2013	15.8527	1.22234e+10	0.499835	1.69696e+07	3.86521e+08	2.99573	1696964131	0.198316	23.2266
2014	15.8576	1.38052e+10	0.554065	1.69696e+07	3.90182e+08	3.04452	1696964131	0.214453	23.3483
2015	15.8636	1.61315e+10	0.622803	1.69696e+07	3.94721e+08	3.09104	1696964131	0.228609	23.504
2016	15.884	1.72492e+10	0.637762	1.69696e+07	3.97965e+08	3.13549	1696964131	0.234548	23.571
2017	15.8972	1.88434e+10	0.659883	1.69696e+07	4.00615e+08	3.17805	1696964131	0.234677	23.6594
2018	15.9104	1.89997e+10	0.653134	1.69696e+07	4.0549e+08	3.21888	1696964131	0.243664	23.6677
2019	15.9126	19600592081	0.649514	1.69696e+07	4.12267e+08	3.2581	1696964131	0.244332	23.6988
2020	15.9176	1.94052e+10	0.634451	1.69696e+07	4.23159e+08	3.29584	1696964131	0.246013	23.6888
2000	15.9181	1.26471e+09	0.0929135	2.704e+06	29226710	1.94591	270399998	0.0127427	20.9581
2001	15.9209	1286404559	0.0783583	2.704e+06	3.36991e+07	2.07944	270399998	0.0162185	20.9751
2002	15.9241	1.46957e+09	0.146489	2.704e+06	4.36332e+07	2.19722	270399998	0.0235779	21.1082
2003	15.9313	1.43009e+09	0.1192	2.704e+06	4.53906e+07	2.30259	270399998	0.0313776	21.081
2004	15.9368	2.71832e+09	0.477476	2.704e+06	6.64522e+07	2.3979	270399998	0.0347736	21.7233
2005	15.9467	2.67803e+09	0.477468	2.704e+06	9.96047e+07	2.48491	270399998	0.0474518	21.7083
2006	15.95	2.48163e+09	0.424918	3.08932e+06	1.04247e+08	2.56495	308931997	0.05303	21.6322
2007	15.956	2.78488e+09	0.347281	3.08932e+06	1.14632e+08	2.63906	308931997	0.0554997	21.7475
2008	15.9665	2.04951e+09	0.332836	3.08932e+06	1.2858e+08	2.70805	308931997	0.0639826	21.4409
2009	15.9802	2.7491e+09	0.383852	6.6695e+06	1.415e+08	2.77259	666949797	0.0642105	21.7345
2010	15.9852	3.82624e+09	0.531336	6.6695e+06	1.47942e+08	2.83321	666949797	0.0666532	22.0651
2011	15.9923	4.6638e+09	0.620521	6.6695e+06	1.48703e+08	2.89037	666949797	0.0716355	22.2631
2012	15.9929	4.99795e+09	0.679874	6.6695e+06	1.51808e+08	2.94444	666949797	0.0718815	22.3323
2013	15.9968	4.87348e+09	0.588971	6.6695e+06	152562427	2.99573	666949797	0.0746479	22.3071
2014	15.999	4.04614e+09	0.411927	6.6695e+06	1.71751e+08	3.04452	666949797	0.0815862	22.121
2015	16.0055	6.18236e+09	0.404929	7.21317e+06	1.78466e+08	3.09104	721316774	0.0978613	22.545
2016	16.0209	6.92265e+09	0.410328	7.21317e+06	1.92806e+08	3.13549	721316774	0.102041	22.6581
2017	16.0242	8.5655e+09	0.477586	7.21317e+06	2.08101e+08	3.17805	721316774	0.122693	22.871
2018	16.0468	1.03019e+10	0.500546	7.21317e+06	2.32821e+08	3.21888	721316774	0.123415	23.0556
2019	16.0529	1.13505e+10	0.496825	1.04591e+07	2.60368e+08	3.2581	1045909322	0.148732	23.1525
2020	16.0611	1.2241e+10	0.50159	1.04591e+07	2.78212e+08	3.29584	1045909322	0.167753	23.2281
2000	16.0682	6.32101e+09	0.691529	4134000	7.33086e+08	1.38629	413400000	0.0281922	22.5671
2001	16.0732	9.05455e+09	0.56238	5560800	1.73062e+09	1.60944	556080000	0.042701	22.9265
2002	16.0748	1.24058e+10	0.637813	5560800	1.94773e+09	1.79176	556080000	0.0474047	23.2414
2003	16.0952	1.5767e+10	0.66534	6672960	2099715000	1.94591	667296000	0.0492357	23.4812
2004	16.1035	20849989000	0.537692	9595220	2431703000	2.07944	959522000	0.0526009	23.7606
2005	16.1084	21779131000	0.513487	9595220	2.57274e+09	2.19722	959522000	0.127418	23.8042
2006	16.115	25916949000	0.566276	9595220	3137066000	2.30259	959522000	0.131925	23.9782
2007	16.1205	39173096000	0.670988	9595220	3651498000	2.3979	959522000	0.135237	24.3913
2008	16.1227	50865921000	0.701499	13433300	3899003000	2.48491	1343330000	0.135508	24.6525
2009	16.1309	68342322000	0.737368	13841010	4010206000	2.56495	1384101000	0.138529	24.9478
2010	16.1535	84152357000	0.703371	28667320	4772823000	2.63906	2866732000	0.143427	25.1559
2011	16.1782	105368114000	0.750505	33995410	4987987000	2.70805	3399541000	0.145397	25.3807
2012	16.1821	107446306000	0.789302	34400780	4994996000	2.77259	3440078000	0.145568	25.4003
2013	16.1826	100079497000	0.763931	34375410	8349511000	2.83321	3437541000	0.147217	25.3292
2014	16.1914	106214196000	0.752458	34375410	9502265000	2.89037	3437541000	0.150642	25.3887
2015	16.2047	120893897000	0.641433	41507910	9586159000	2.94444	4150791000	0.160435	25.5182
2016	16.2118	141640910000	0.711347	41846280	11039982000	2.99573	4184628000	0.162064	25.6766
2017	16.231	143962215000	0.684777	41926720	11110666000	3.04452	4192672000	0.171776	25.6928
2018	16.2316	129350749000	0.745184	41926720	14583897000	3.09104	4192672000	0.174117	25.5858
2019	16.2377	141202135000	0.731206	42275300	15249973000	3.13549	4227530000	0.176918	25.6735
2020	16.2443	150634906000	0.693813	46134350	16019453000	3.17805	4613435000	0.18545	25.7381
2000	16.252	3.06125e+08	0.518383	800000	1.45384e+07	2.83321	80000000	0.0142284	19.5395
2001	16.2574	8.57198e+08	0.61319	1015232	1.52911e+07	2.89037	101523200	0.0145011	20.5692
2002	16.2574	9.58292e+08	0.627528	1.62437e+06	1.93535e+07	2.94444	162437120	0.0164419	20.6807
2003	16.2674	1.20214e+09	0.684074	1.62437e+06	2.42302e+07	2.99573	162437120	0.0175248	20.9074
2004	16.2751	1.20651e+09	0.642657	1.62437e+06	2.49586e+07	3.04452	162437120	0.0179729	20.911
2005	16.2893	1.33077e+09	0.669167	1.62437e+06	3.29574e+07	3.09104	162437120	0.0184054	21.009
2006	16.2899	1.4667e+09	0.649897	1.62437e+06	3.76508e+07	3.13549	162437120	0.0187241	21.1063
2007	16.2921	1.34273e+09	0.680719	1.62437e+06	4.17012e+07	3.17805	162437120	0.0188549	21.018
2008	16.3091	2.20778e+09	0.796744	1.62437e+06	4.32809e+07	3.21888	162437120	0.0192687	21.5153
2009	16.3135	2.3385e+09	0.77056	1.62437e+06	4.53507e+07	3.2581	162437120	0.0192997	21.5728
2010	16.3141	1.95317e+09	0.706491	1.62437e+06	4.82135e+07	3.29584	162437120	0.0194433	21.3927
2011	16.3476	2.33014e+09	0.723701	1.62437e+06	4.97372e+07	3.3322	162437120	0.0197469	21.5692
2012	16.3564	3189577968	0.756321	1.62437e+06	5.10722e+07	3.3673	162437120	0.0205837	21.8832
2013	16.3773	3.98252e+09	0.757927	2.11168e+06	5.70018e+07	3.4012	211168256	0.020842	22.1052
2014	16.3939	4.91798e+09	0.75983	2.53402e+06	5.97167e+07	3.43399	253401907	0.0241988	22.3162
2015	16.4081	6.61755e+09	0.672985	2.74372e+06	6.09767e+07	3.46574	274371762	0.0299557	22.613
2016	16.4115	1.21482e+10	0.698646	5.13004e+06	1.74876e+08	3.49651	513003607	0.0341877	23.2204
2017	16.4263	1.14646e+10	0.640241	5.13004e+06	1.82616e+08	3.52636	513003607	0.0377378	23.1625
2018	16.4329	1.1448e+10	0.597413	7.69505e+06	1.88199e+08	3.55535	769505410	0.0452317	23.1611
2019	16.4395	1.47461e+10	0.630137	7.69505e+06	2.03567e+08	3.58352	769505410	0.0463283	23.4142
2020	16.445	1.80814e+10	0.655597	7.69516e+06	2.25205e+08	3.61092	769516342	0.0490888	23.6181
2000	16.4483	2.22806e+09	0.455322	4584915	4.0614e+07	1.38629	458491500	0.0126943	21.5244
2001	16.4533	2.26712e+09	0.476183	4584915	6.75199e+07	1.60944	458491500	0.0214753	21.5418
2002	16.4538	2.05096e+09	0.432305	4584915	9.1203e+07	1.79176	458491500	0.0226071	21.4416
2003	16.4648	1.97091e+09	0.355007	4584915	9.76902e+07	1.94591	458491500	0.0251011	21.4018
2004	16.4665	2.21115e+09	0.29927	4584915	1.03698e+08	2.07944	458491500	0.0262516	21.5168
2005	16.4681	2.43728e+09	0.285766	4584915	1.16061e+08	2.19722	458491500	0.0299668	21.6141
2006	16.4758	2.25904e+09	0.263458	4584915	1.44484e+08	2.30259	458491500	0.031856	21.5382
2007	15.0055	3.29282e+09	0.467344	4584915	1.59525e+08	2.3979	458491500	0.0388852	21.915
2008	15.011	2.55105e+09	0.539303	5501898	1.68813e+08	2.48491	550189800	0.039984	21.6598
2009	15.0175	2.74454e+10	0.700102	5501898	5.69122e+08	2.56495	550189800	0.0410598	24.0355
2010	15.024	3.29248e+10	0.674447	1.32359e+07	5.87422e+08	2.63906	1323593886	0.0417539	24.2175
2011	15.032	3.28003e+10	0.68834	1.32359e+07	6.0631e+08	2.70805	1323593886	0.0420353	24.2137
2012	15.033	3.91836e+10	0.738523	1.32359e+07	7.27986e+08	2.77259	1323593886	0.0423374	24.3915
2013	15.0555	3.92255e+10	0.77851	1.32359e+07	1.1062e+09	2.83321	1323593886	0.0503933	24.3926
2014	15.0675	4.05517e+10	0.791154	1.32359e+07	1.88643e+09	2.89037	1323593886	0.0541713	24.4258
2015	15.0795	3.94561e+10	0.779422	1.32359e+07	2.43596e+09	2.94444	1323593886	0.0605736	24.3985
2016	15.0805	4.08609e+10	0.767378	1.32359e+07	2.83613e+09	2.99573	1323593886	0.0634834	24.4334
2017	15.0815	1.52016e+10	0.502777	2.94407e+07	2.92671e+09	3.04452	2944069459	0.0701664	23.4447
2018	15.0975	1.60022e+10	0.584406	2.93617e+07	3.19686e+09	3.09104	2936165560	0.10361	23.496
2019	15.1105	2.16707e+10	0.600809	2.92818e+07	3.24535e+09	3.13549	2928182053	0.111472	23.7992
2020	15.1175	2.75303e+10	0.660481	2.92818e+07	3.32994e+09	3.17805	2928182053	0.116359	24.0386
2000	15.121	3.07419e+09	0.51104	7.85971e+06	3.36778e+07	1.38629	785970517	0.0466608	21.8463
2001	15.1275	2.7844e+09	0.469363	7.85971e+06	4.89614e+07	1.60944	785970517	0.081868	21.7473
2002	15.1285	2.41563e+09	0.338822	7.85971e+06	7.45377e+07	1.79176	785970517	0.0830808	21.6052
2003	15.1305	3.44828e+09	0.480441	7.85971e+06	7.57933e+07	1.94591	785970517	0.103437	21.9611
2004	15.1565	4.98283e+09	0.584246	7.85971e+06	7.76259e+07	2.07944	785970517	0.114055	22.3293
2005	15.1575	4.2692e+09	0.522651	7.85971e+06	8.24173e+07	2.19722	785970517	0.132905	22.1747
2006	15.1615	3.64956e+09	0.428767	7.85971e+06	8.31078e+07	2.30259	785970517	0.143365	22.0179
2007	15.1775	3.43901e+09	0.453169	7.85971e+06	8.70926e+07	2.3979	785970517	0.163113	21.9585
2008	15.1795	3.15668e+09	0.397693	8.96671e+06	1.39081e+08	2.48491	896671464	0.170207	21.8728
2009	15.189	7.0145e+08	0.748636	8.96671e+06	1.61971e+08	2.56495	896671464	0.171066	20.3687
2013	15.2015	5.91598e+08	0.669023	8.96671e+06	1.66378e+08	2.83321	896671464	0.187988	20.1983
2014	15.2185	4.20735e+08	0.723252	8.96671e+06	1.73817e+08	2.89037	896671464	0.292686	19.8575
2016	15.219	1.31372e+09	0.390353	1.00667e+07	2.3582e+08	2.99573	1006671464	0.331153	20.9961
2017	15.224	2.8037e+09	0.610299	1.00667e+07	2.3743e+08	3.04452	1006671464	0.331439	21.7542
2018	15.226	3.44369e+09	0.728095	1.00667e+07	2.67764e+08	3.09104	1006671464	0.403635	21.9598
2019	15.2325	3.78629e+09	0.747129	1.00667e+07	3.1391e+08	3.13549	1006671464	0.728651	22.0547
2020	15.241	3.71382e+09	0.790441	1.00667e+07	4.10397e+08	3.17805	1006671464	0.767098	22.0353
2000	15.2585	1.30284e+09	0.261846	3726000	3.44173e+07	1.38629	372600000	0.0344968	20.9878
2001	15.264	1.84838e+09	0.418652	4471200	3.83551e+07	1.60944	447120000	0.0462297	21.3376
2002	15.2725	2.33167e+09	0.43448	4471200	1.06362e+08	1.79176	447120000	0.0498966	21.5698
2003	15.278	2.99302e+09	0.393046	10462608	1.16802e+08	1.94591	1046260800	0.0526626	21.8195
2004	15.279	3.67433e+09	0.426652	1.05284e+07	1.3814e+08	2.07944	1052839659	0.056014	22.0246
2005	15.279	5.23831e+09	0.438888	1.11121e+07	1.50176e+08	2.19722	1111205242	0.0610197	22.3793
2006	15.2825	7.09086e+09	0.48491	1.11121e+07	1.77632e+08	2.30259	1111205242	0.0619825	22.6821
2007	15.289	1.24685e+10	0.542387	1.31054e+07	4.86964e+08	2.3979	1310544063	0.067127	23.2465
2008	15.2975	13946928365	0.504461	2.62109e+07	5.03152e+08	2.48491	2621088126	0.071656	23.3585
2009	15.3015	3.07448e+10	0.627589	3.10748e+07	9.99985e+08	2.56495	3107478020	0.0725581	24.149
2010	15.3025	4.85382e+10	0.696934	3.10748e+07	1.25654e+09	2.63906	3107478020	0.0843677	24.6056
2011	15.309	6.27618e+10	0.711698	5.59346e+07	1.4616e+09	2.70805	5593460436	0.0912648	24.8626
2012	15.316	7.29982e+10	0.699528	7.2715e+07	1.59681e+09	2.77259	7271498566	0.0994279	25.0137
2013	15.329	8.78788e+10	0.685297	7.2715e+07	1.7452e+09	2.83321	7271498566	0.139504	25.1992
2014	15.331	9.48754e+10	0.660105	7.27134e+07	1.87442e+09	2.89037	7271342722	0.178108	25.2758
2015	15.332	1.15266e+11	0.634098	8.20568e+07	1.98744e+09	2.94444	8205681415	0.188601	25.4705
2016	15.3465	1.46345e+11	0.671215	8.20568e+07	2.16393e+09	2.99573	8205681415	0.195511	25.7092
2017	15.3565	2.17463e+11	0.698911	8.20408e+07	2.2298e+09	3.04452	8204081415	0.228245	26.1053
2018	15.362	2.94167e+11	0.737692	8.20311e+07	2.40214e+09	3.09104	8203106415	0.232706	26.4074
2019	15.3705	3.7962e+11	0.749767	8.20179e+07	2774939753	3.13549	8201793915	0.290985	26.6624
2020	15.377	4.56588e+11	0.75826	8.20179e+07	2.82419e+09	3.17805	8201793915	0.302407	26.847
2000	15.38	1369357327	0.424588	2500000	3.40632e+07	1.38629	250000000	0.0185366	21.0376
2001	15.395	1.34857e+09	0.409079	2500000	3.50436e+07	1.60944	250000000	0.0276507	21.0223
2002	15.3985	1.27155e+09	0.3732	2500000	4.27765e+07	1.79176	250000000	0.0298556	20.9635
2003	15.401	1.26478e+09	0.385022	2500000	4.51396e+07	1.94591	250000000	0.0579097	20.9582
2004	15.404	1.25406e+09	0.380564	2500000	4.95836e+07	2.07944	250000000	0.0608503	20.9496
2005	15.409	9.8493e+08	0.375914	2500000	5.04459e+07	2.19722	250000000	0.0636615	20.7081
2006	15.419	1.00753e+09	0.370422	2500000	5.27837e+07	2.30259	250000000	0.0654628	20.7308
2007	15.4315	9.73556e+08	0.334518	2500000	55202832	2.3979	250000000	0.0673687	20.6965
2008	15.4365	1.12711e+09	0.386032	2500000	6.29857e+07	2.48491	250000000	0.06865	20.8429
2009	15.449	1.22779e+09	0.401516	2500000	9.6683e+07	2.56495	250000000	0.0752191	20.9285
2010	15.452	1.59635e+09	0.454388	2500000	1.0516e+08	2.63906	250000000	0.0763997	21.191
2011	15.463	1.82034e+09	0.495641	2500000	1.0577e+08	2.70805	250000000	0.0774253	21.3223
2012	15.4915	1.99167e+09	0.509238	2500000	1.21709e+08	2.77259	250000000	0.077541	21.4122
2013	15.4925	2.25347e+09	0.482769	2710000	1.2301e+08	2.83321	271000000	0.0798596	21.5357
2014	15.4985	2.60814e+09	0.51634	2710000	1.28739e+08	2.89037	271000000	0.0900674	21.6819
2015	15.5075	4.04445e+09	0.552956	3.13497e+06	1.33037e+08	2.94444	313497373	0.0955549	22.1206
2016	15.511	5.06549e+09	0.594943	3.13497e+06	1.40991e+08	2.99573	313497373	0.0967096	22.3457
2017	15.5115	6.08709e+09	0.610373	6.26995e+06	1.52792e+08	3.04452	626994746	0.0988604	22.5294
2018	15.52	7.55308e+09	0.634459	6.26995e+06	1.84272e+08	3.09104	626994746	0.106387	22.7452
2019	15.5245	7.62376e+09	0.551146	8.15002e+06	3.16642e+08	3.13549	815002299	0.107013	22.7545
2020	15.5305	1.06196e+10	0.66929	8.16578e+06	3.48424e+08	3.17805	816578166	0.32962	23.086
2000	15.531	8.72297e+08	0.7263	1528000	3.11882e+07	2.19722	152800000	0.0265654	20.5866
2001	15.537	3.04363e+09	0.351179	2218000	9.47939e+07	2.30259	221800000	0.0266243	21.8363
2002	15.5415	3.42931e+09	0.398365	3327000	9.56389e+07	2.3979	332700000	0.0290003	21.9556
2003	15.5515	4.13883e+09	0.569147	3327000	1.28007e+08	2.48491	332700000	0.030602	22.1437
2004	15.5545	3.78188e+09	0.555009	3327000	1.3663e+08	2.56495	332700000	0.0336564	22.0535
2005	15.568	3.98612e+09	0.797985	3327000	1.50789e+08	2.63906	332700000	0.0400274	22.1061
2006	15.575	3.52239e+09	0.753361	4750080	1.56973e+08	2.70805	475008000	0.0420343	21.9824
2007	15.5825	3.1216e+09	0.710526	6175104	1.66296e+08	2.77259	617510400	0.0425694	21.8616
2008	15.5845	2.77754e+09	0.718892	6.5251e+06	2.0007e+08	2.83321	652510385	0.0442179	21.7448
2009	15.5905	3.16475e+09	0.781156	6.5251e+06	2.07637e+08	2.89037	652510385	0.0461735	21.8753
2010	15.596	4.14779e+09	0.782385	6.5251e+06	2.34577e+08	2.94444	652510385	0.0519214	22.1458
2011	15.604	4.83532e+09	0.799178	6.5251e+06	2.96342e+08	2.99573	652510385	0.0551293	22.2992
2012	15.606	5.86352e+09	0.819736	6.5251e+06	3.40276e+08	3.04452	652510385	0.061363	22.492
2013	15.6065	8.01924e+09	0.764565	7.31714e+06	392362988	3.09104	731713855	0.0629151	22.8051
2014	15.611	9.63171e+09	0.814926	7.31714e+06	4.46542e+08	3.13549	731713855	0.0650874	22.9883
2015	15.619	1.27623e+10	0.832078	7.52514e+06	4.57926e+08	3.17805	752513855	0.0681747	23.2698
2016	15.6215	1.66615e+10	0.647212	2.64821e+07	4.67326e+08	3.21888	2648210757	0.0743538	23.5364
2017	15.6305	3.08644e+10	0.790373	2.64661e+07	6.64001e+08	3.2581	2646613257	0.12501	24.1529
2018	15.636	4.11267e+10	0.825944	2.64661e+07	1.06321e+09	3.29584	2646613257	0.156743	24.4399
2019	15.6385	4.11683e+10	0.809302	2.76258e+07	1.17453e+09	3.3322	2762583257	0.164728	24.4409
2020	15.6435	3.97205e+10	0.811438	2.75083e+07	1.2033e+09	3.3673	2750833257	0.168	24.4051
2000	15.644	3.40425e+09	0.5514	5850000	3.46025e+07	1.38629	585000000	0.0785691	21.9483
2001	15.6625	3.3292e+09	0.516397	5850000	4.19225e+07	1.60944	585000000	0.0893399	21.926
2002	15.673	3.43482e+09	0.377334	5850000	4.91103e+07	1.79176	585000000	0.104435	21.9572
2003	15.678	3.94298e+09	0.259593	5850000	4.93143e+07	1.94591	585000000	0.107181	22.0952
2004	15.6835	4.06994e+09	0.0867827	12450000	5.40261e+07	2.07944	1245000000	0.113873	22.1269
2005	15.687	4.00164e+09	0.0736528	12450000	5.5211e+07	2.19722	1245000000	0.115962	22.11
2006	15.697	4.14673e+09	0.063385	12450000	5.58104e+07	2.30259	1245000000	0.117088	22.1456
2007	15.708	4.13883e+09	0.0444321	12450000	5.68547e+07	2.3979	1245000000	0.128622	22.1437
2008	15.7135	4.57181e+09	0.0806655	12450000	5.68892e+07	2.48491	1245000000	0.13228	22.2432
2009	15.722	4.86314e+09	0.0794906	12450000	5.88765e+07	2.56495	1245000000	0.133858	22.305
2010	15.7265	4.97528e+09	0.0786573	12450000	5.98785e+07	2.63906	1245000000	0.139618	22.3277
2011	15.7335	5.41418e+09	0.0770735	14940000	6.3267e+07	2.70805	1494000000	0.157694	22.4123
2012	15.7395	5.29264e+09	0.0749291	19422000	6.40599e+07	2.77259	1942200000	0.159607	22.3896
2013	15.7425	5.58708e+09	0.0859551	19422000	6.44659e+07	2.83321	1942200000	0.174336	22.4437
2014	15.746	6.82595e+09	0.188218	19422000	6.7972e+07	2.89037	1942200000	0.179578	22.644
2015	15.749	7.87883e+09	0.229364	19422000	7.21172e+07	2.94444	1942200000	0.189211	22.7874
2016	15.75	8.25713e+09	0.215342	19422000	7.32864e+07	2.99573	1942200000	0.204473	22.8343
2017	15.7605	9.296e+09	0.238875	19422000	9.4403e+07	3.04452	1942200000	0.227203	22.9529
2018	15.777	1.03097e+10	0.248857	19422000	1.02406e+08	3.09104	1942200000	0.253786	23.0564
2019	15.7845	1.10172e+10	0.257485	19422000	1.03444e+08	3.13549	1942200000	0.273076	23.1227
2020	15.7935	1.31102e+10	0.2492	2.24916e+07	1.08612e+08	3.17805	2249161747	0.274604	23.2967
2000	15.8115	2.62358e+09	0.240763	4998900	3.12177e+07	1.09861	499890000	0.0196531	21.6878
2001	15.8165	2.60934e+09	0.165517	4998900	3.71859e+07	1.38629	499890000	0.0275209	21.6824
2002	15.833	2.71138e+09	0.0826868	7998240	3.83658e+07	1.60944	799824000	0.027808	21.7207
2003	15.8375	3.23678e+09	0.128453	7998240	4.6035e+07	1.79176	799824000	0.0288141	21.8978
2004	15.843	3.29102e+09	0.114141	7998240	5.40701e+07	1.94591	799824000	0.0291985	21.9145
2005	15.844	3.48286e+09	0.103925	7998240	5.67349e+07	2.07944	799824000	0.0303425	21.9711
2006	15.848	3.6599e+09	0.0931345	14396832	5.80267e+07	2.19722	1439683200	0.0317726	22.0207
2007	15.8525	3.98114e+09	0.0932809	14396832	5.82868e+07	2.30259	1439683200	0.0323317	22.1048
2008	15.854	5.43086e+09	0.139359	16902432	5.89523e+07	2.3979	1690243200	0.0329659	22.4154
2009	15.857	5.79077e+09	0.103256	16902432	6.25367e+07	2.48491	1690243200	0.0363696	22.4795
2010	15.8715	6.53607e+09	0.104214	16902432	6.5564e+07	2.56495	1690243200	0.0376111	22.6006
2011	15.873	9.16406e+09	0.251293	16902432	6.90828e+07	2.63906	1690243200	0.0388919	22.9386
2012	15.874	1.04025e+10	0.293495	1.69025e+07	7.41365e+07	2.70805	1690254380	0.0453963	23.0653
2013	15.875	1.18613e+10	0.341296	1.69179e+07	7.99661e+07	2.77259	1691786493	0.0469401	23.1965
2014	15.878	1.26976e+10	0.376038	1.69179e+07	8.39454e+07	2.83321	1691791540	0.0533913	23.2647
2015	15.8845	11955019714	0.142207	2.05077e+07	8.44337e+07	2.89037	2050769509	0.0538857	23.2044
2016	15.8885	1.24799e+10	0.141008	2.05077e+07	8.6816e+07	2.94444	2050769509	0.0574066	23.2474
2017	15.9065	1.31169e+10	0.144605	2.05077e+07	9.13915e+07	2.99573	2050769509	0.0615456	23.2972
2018	15.912	1.34534e+10	0.13351	2.05077e+07	1.03709e+08	3.04452	2050769509	0.0616702	23.3225
2019	15.918	1.40218e+10	0.138555	2.05077e+07	1.155e+08	3.09104	2050769509	0.0618598	23.3639
2020	15.924	1.51177e+10	0.210235	2.05077e+07	1.36041e+08	3.13549	2050769509	0.0687766	23.4391
2000	15.931	3.00768e+09	0.669283	2232616	7.26383e+07	2.07944	223261600	0.0203161	21.8244
2001	15.9325	3.1115e+09	0.665752	2232616	7.51491e+07	2.19722	223261600	0.0242912	21.8584
2002	15.934	2.74481e+09	0.60832	2232616	8.10473e+07	2.30259	223261600	0.024365	21.733
2003	15.9345	2.51061e+09	0.545737	2232616	8.37639e+07	2.3979	223261600	0.0264312	21.6438
2004	15.9505	2.71287e+09	0.571556	2232616	8.64157e+07	2.48491	223261600	0.0269351	21.7213
2005	15.952	3.0799e+09	0.60164	2.34425e+06	9.16691e+07	2.56495	234424680	0.0273396	21.8482
2006	15.954	3.96266e+09	0.543272	3.04425e+06	1.01031e+08	2.63906	304424680	0.0294453	22.1002
2007	15.96	6.76364e+09	0.532721	3.04425e+06	1.18118e+08	2.70805	304424680	0.0331427	22.6348
2008	15.9605	5.39152e+09	0.613565	3.04425e+06	1.1822e+08	2.77259	304424680	0.0333348	22.4081
2009	15.971	5.88977e+09	0.552343	4.56637e+06	1.2205e+08	2.83321	456637020	0.0356354	22.4965
2010	15.99	10160244762	0.539683	4.56637e+06	1.32913e+08	2.89037	456637020	0.038515	23.0417
2011	15.998	7.50025e+09	0.590704	4.56637e+06	1.35468e+08	2.94444	456637020	0.0414874	22.7382
2012	15.9995	8.57828e+09	0.624482	5.02301e+06	1.36621e+08	2.99573	502300722	0.0439747	22.8725
2013	16.003	9.79152e+09	0.655718	5.52531e+06	1.42722e+08	3.04452	552530794	0.0469809	23.0048
2014	16.0095	1.10273e+10	0.664769	5.52531e+06	1.53932e+08	3.09104	552530794	0.0486057	23.1236
2015	16.012	16553824056	0.625577	8.55561e+06	1.64112e+08	3.13549	855561097	0.0502367	23.5299
2016	16.015	1.92906e+10	0.671569	1.19779e+07	1.83911e+08	3.17805	1197785535	0.0514892	23.6829
2017	16.028	2.57927e+10	0.74455	1.19779e+07	2.23699e+08	3.21888	1197785535	0.0536215	23.9734
2018	16.029	3.17412e+10	0.724716	1.43734e+07	2.79123e+08	3.2581	1437342642	0.0541505	24.1809
2019	16.0315	4.03134e+10	0.760364	1.86855e+07	3.47907e+08	3.29584	1868545434	0.0618934	24.4199
2020	16.042	4.89986e+10	0.774743	1.86855e+07	356237908	3.3322	1868545434	0.0689718	24.6151
2000	16.0455	1.29562e+09	0.292703	3300000	2.91401e+07	0.693147	330000000	0.0141372	20.9823
2001	16.0495	1.29406e+09	0.224336	3300000	3.26037e+07	1.09861	330000000	0.0141886	20.9811
2002	16.055	1.31463e+09	0.20012	3300000	3.28832e+07	1.38629	330000000	0.0175062	20.9968
2003	16.0745	1.41594e+09	0.148348	5280000	3.35766e+07	1.60944	528000000	0.0209972	21.0711
2004	16.084	1.50537e+09	0.142328	5280000	3.56685e+07	1.79176	528000000	0.0284312	21.1323
2005	16.0865	1.50216e+09	0.141975	5280000	3.71066e+07	1.94591	528000000	0.0286411	21.1302
2006	16.097	1.65198e+09	0.15856	5280000	4.09448e+07	2.07944	528000000	0.0292371	21.2252
2007	16.1165	1765239891	0.132568	5280000	4.10475e+07	2.19722	528000000	0.0300288	21.2916
2008	16.1165	1.68088e+09	0.0504604	5280000	4.28287e+07	2.30259	528000000	0.0306912	21.2426
2009	16.131	1.8367e+09	0.102706	5280000	4.40009e+07	2.3979	528000000	0.0318773	21.3312
2010	16.1345	1873833458	0.0793029	5280000	4.64869e+07	2.48491	528000000	0.0362934	21.3513
2011	16.1425	1.98978e+09	0.0887114	5280000	4.68302e+07	2.56495	528000000	0.0372897	21.4113
2012	16.146	1.9901e+09	0.0931204	5280000	4.70308e+07	2.63906	528000000	0.0381099	21.4114
2013	16.147	2.04836e+09	0.0857419	5280000	4.71568e+07	2.70805	528000000	0.0381117	21.4403
2014	16.15	2.03306e+09	0.0703586	5280000	4.73795e+07	2.77259	528000000	0.0384457	21.4328
2015	16.1505	2.21705e+09	0.0892185	5280000	4.87496e+07	2.83321	528000000	0.04621	21.5194
2016	16.155	2.42987e+09	0.051592	5280000	4.95988e+07	2.89037	528000000	0.0472743	21.6111
2017	16.1585	2.55316e+09	0.0592995	5280000	4.98067e+07	2.94444	528000000	0.0483684	21.6606
2018	16.1665	2.64694e+09	0.0557857	5280000	5.53078e+07	2.99573	528000000	0.0499147	21.6967
2019	16.1725	2.94671e+09	0.0714295	5280000	59350604	3.04452	528000000	0.0521015	21.804
2020	16.173	3.0762e+09	0.0702305	5280000	8.39145e+07	3.09104	528000000	0.0574133	21.847
2000	16.1995	1.09427e+09	0.245365	1960000	3.7446e+07	0.693147	196000000	0.0794355	20.8134
2001	16.2005	1.07962e+09	0.188921	1960000	4.61373e+07	1.09861	196000000	0.0837953	20.7999
2002	16.204	1.3875e+09	0.33386	2352000	4.82556e+07	1.38629	235200000	0.0853101	21.0508
2003	16.2045	1.60046e+09	0.27825	2568000	5.10554e+07	1.60944	256800000	0.0853243	21.1936
2004	16.205	1.80456e+09	0.333052	5136000	5.15919e+07	1.79176	513600000	0.0861978	21.3136
2005	16.2055	1.97997e+09	0.359594	5136000	5.28256e+07	1.94591	513600000	0.0871815	21.4063
2006	16.2245	2.06628e+09	0.36697	5136000	5.60052e+07	2.07944	513600000	0.0873748	21.449
2007	16.238	2.29138e+09	0.402758	5136000	5.91945e+07	2.19722	513600000	0.0899103	21.5524
2008	16.238	2.30961e+09	0.378659	5136000	6.09025e+07	2.30259	513600000	0.0921666	21.5603
2009	16.2465	2.50411e+09	0.391922	5136000	7.05555e+07	2.3979	513600000	0.0943816	21.6412
2010	16.2685	2.51641e+09	0.356164	5136000	7.49985e+07	2.48491	513600000	0.0945171	21.6461
2011	16.274	2.71093e+09	0.3603	5136000	8.41855e+07	2.56495	513600000	0.0968955	21.7206
2012	16.2745	3.53103e+09	0.435512	5136000	9.14542e+07	2.63906	513600000	0.0980647	21.9849
2013	16.2775	3.83999e+09	0.360138	5.67937e+06	1.01017e+08	2.70805	567937189	0.0993235	22.0687
2014	16.282	4.45444e+09	0.388661	6.0607e+06	1.16422e+08	2.77259	606070420	0.0998148	22.2172
2015	16.289	4.96176e+09	0.432835	6.0607e+06	1.21696e+08	2.83321	606070420	0.109812	22.325
2016	16.327	4.89319e+09	0.412218	6.0607e+06	1.23421e+08	2.89037	606070420	0.125969	22.3111
2017	16.3515	5.62143e+09	0.455037	6.0607e+06	1.24495e+08	2.94444	606070420	0.137037	22.4499
2018	16.352	5.66356e+09	0.434482	6.0607e+06	1.26741e+08	2.99573	606070420	0.139853	22.4573
2019	16.3555	5.86164e+09	0.421481	6.0607e+06	1.40113e+08	3.04452	606070420	0.153132	22.4917
2020	16.358	5.51255e+09	0.347693	6.0607e+06	141623518	3.09104	606070420	0.1692	22.4303
2004	16.368	30735020777	0.686053	2.58633e+07	1807115000	1.09861	2586331144	0.0252904	24.1487
2005	16.3795	30041039674	0.742927	2.58633e+07	1895088000	1.38629	2586331144	0.0309137	24.1258
2006	16.383	21961243000	0.796919	25863310	1977185000	1.60944	2586331000	0.0379288	23.8125
2008	16.3865	23192668000	0.732179	25863310	2161279000	1.94591	2586331000	0.0416965	23.8671
2009	16.396	30234449000	0.721231	29369310	2370378000	2.07944	2936931000	0.0446446	24.1322
2010	16.409	53478057000	0.661685	42381090	2506528652	2.19722	4238109000	0.0460836	24.7025
2011	16.441	74014316000	0.739467	84762180	2799651000	2.30259	8476218000	0.0470434	25.0275
2012	16.442	79744793000	0.74628	84762180	3466176246	2.3979	8476218000	0.0552747	25.1021
2013	16.445	78080637000	0.744391	85314950	3626474862	2.48491	8531495000	0.058562	25.081
2014	16.4555	92876886000	0.710795	94524130	3838736000	2.56495	9452413000	0.060269	25.2545
2015	16.4565	111754821000	0.663286	122283600	4299607000	2.63906	12228360000	0.0622242	25.4396
2016	16.4565	147136786000	0.689087	122136820	4996753000	2.70805	12213682000	0.0649553	25.7146
2017	16.46	160293984000	0.662227	135149720	6088897000	2.77259	13514972000	0.0701777	25.8003
2018	16.463	192763943000	0.684216	135496490	6792993000	2.83321	13549649000	0.0739763	25.9847
2019	16.464	164844885000	0.612465	135284390	8492341000	2.89037	13528439000	0.0797601	25.8283
2020	16.4655	257908279000	0.650817	140307880	9456040000	2.94444	14030788000	0.0847487	26.2759
2000	16.4705	7.66804e+08	0.116321	1800000	1.31649e+07	2.07944	180000000	0.0586996	20.4577
2001	16.472	6.98138e+08	0.0175755	3240000	8.66874e+06	2.19722	324000000	0.0244588	20.3639
2005	16.4785	5.89704e+08	0.182658	3240000	1.10513e+07	2.56495	324000000	0.0296003	20.1951
2006	16.491	5.27729e+08	0.151366	3240000	1.13175e+07	2.63906	324000000	0.0312234	20.0841
2008	16.504	1.21887e+09	0.480059	3240000	1.15354e+07	2.77259	324000000	0.0420259	20.9212
2009	16.507	1.114e+09	0.347549	3240000	1.20653e+07	2.83321	324000000	0.0533033	20.8312
2010	16.511	1.03142e+09	0.285637	3240000	1.36866e+07	2.89037	324000000	0.0779782	20.7542
2011	16.5125	1.49004e+09	0.528672	3240000	1.60107e+07	2.94444	324000000	0.0846895	21.1221
2012	16.5215	1.65547e+09	0.574363	3240000	2.64623e+07	2.99573	324000000	0.106485	21.2273
2013	16.5255	2.71615e+09	0.706744	3240000	3.4331e+07	3.04452	324000000	0.108506	21.7225
2014	16.526	2.52772e+09	0.673085	3240000	3.8872e+07	3.09104	324000000	0.109741	21.6506
2015	16.535	4.54964e+09	0.630016	4.47805e+06	4.33382e+07	3.13549	447804877	0.111288	22.2383
2016	16.539	7.19999e+09	0.65133	4.47805e+06	1.38054e+08	3.17805	447804877	0.114128	22.6973
2017	16.543	7.62029e+09	0.68845	4.47805e+06	1.65015e+08	3.21888	447804877	0.118691	22.7541
2018	16.5485	8.27417e+09	0.695233	6.26927e+06	1.69448e+08	3.2581	626926827	0.130162	22.8364
2019	16.554	5.95188e+09	0.846754	8.77698e+06	2.04544e+08	3.29584	877697557	0.16783	22.507
2020	16.5565	5.0933e+09	0.94591	8.77698e+06	2.61594e+08	3.3322	877697557	0.173429	22.3512
2000	16.563	9.89095e+08	0.23842	1973200	2.4723e+07	0.693147	197320000	0.0268265	20.7123
2001	16.5655	1.09212e+09	0.274825	2959800	2.47525e+07	1.09861	295980000	0.0324969	20.8114
2002	16.5655	9.86438e+08	0.181809	2959800	2.5681e+07	1.38629	295980000	0.0366222	20.7096
2003	16.567	1.11426e+09	0.239428	2959800	2.96889e+07	1.60944	295980000	0.0405658	20.8315
2004	16.579	2.85902e+09	0.597171	2959800	4.15474e+07	1.79176	295980000	0.0431586	21.7737
2005	16.5875	3.08175e+09	0.622527	2959800	4.49009e+07	1.94591	295980000	0.0432408	21.8488
2006	16.5905	2.19008e+09	0.589225	2959800	4.49147e+07	2.07944	295980000	0.0434406	21.5072
2007	16.607	1.05024e+09	0.15343	2959800	4.56461e+07	2.19722	295980000	0.0458174	20.7723
2008	16.623	1.1555e+09	0.224753	2959800	4.77021e+07	2.30259	295980000	0.0471342	20.8678
2009	16.6245	1.11912e+09	0.197865	2959800	4.77988e+07	2.3979	295980000	0.0490934	20.8358
2010	16.627	1.08824e+09	0.190006	2959800	4.86081e+07	2.48491	295980000	0.0508176	20.8078
2011	16.64	1.18518e+09	0.272902	2959800	5.00967e+07	2.56495	295980000	0.050971	20.8932
2012	16.643	1.66586e+09	0.45525	2959800	6.30847e+07	2.63906	295980000	0.0542698	21.2336
2013	16.643	2.48991e+09	0.606677	2959800	6.57986e+07	2.70805	295980000	0.0576952	21.6355
2014	16.65	2.91964e+09	0.656582	2959800	6.70921e+07	2.77259	295980000	0.0599675	21.7947
2015	16.6565	2.41567e+09	0.579701	2959800	6.82881e+07	2.83321	295980000	0.0621739	21.6052
2016	16.6615	2.06873e+09	0.517535	2959800	7.67752e+07	2.89037	295980000	0.0646534	21.4502
2017	16.6615	2.1568e+09	0.54077	2959800	8.24759e+07	2.94444	295980000	0.0648051	21.4919
2018	16.6675	2.15761e+09	0.536344	2959800	8.76803e+07	2.99573	295980000	0.0676835	21.4923
2019	16.674	2.39255e+09	0.60374	2959800	9.61832e+07	3.04452	295980000	0.0690001	21.5956
2020	16.674	1.80495e+09	0.64677	2959800	1.15894e+08	3.09104	295980000	0.148421	21.3138
2000	16.675	6.34786e+08	0.161132	650023	7.7671e+06	1.38629	65002300	0.0410632	20.2688
2001	16.6765	709481579	0.244304	650023	2.38683e+07	1.60944	65002300	0.0452443	20.38
2002	16.6785	6.84422e+08	0.180515	650023	2.69178e+07	1.79176	65002300	0.0462516	20.3441
2003	16.685	7.36925e+08	0.21838	1300046	3.0035e+07	1.94591	130004600	0.0671304	20.418
2004	16.688	8.95922e+08	0.340271	1300046	3.49995e+07	2.07944	130004600	0.068045	20.6134
2005	16.7085	1.09267e+09	0.451264	2600092	4.33812e+07	2.19722	260009200	0.0685535	20.8119
2006	16.7095	1.06559e+09	0.417703	2600092	4.71467e+07	2.30259	260009200	0.0691586	20.7868
2007	16.725	1.08862e+09	0.413116	2600092	4.82465e+07	2.3979	260009200	0.0726991	20.8082
2008	16.7305	1.16556e+09	0.438817	2600092	7.03882e+07	2.48491	260009200	0.0789569	20.8765
2009	16.7325	1.20547e+09	0.436987	2600092	7.65253e+07	2.56495	260009200	0.0792372	20.9101
2010	16.7385	1.27583e+09	0.40916	2600092	8.48141e+07	2.63906	260009200	0.0800729	20.9669
2011	16.7515	1.31823e+09	0.419497	2600092	1.01802e+08	2.70805	260009200	0.0805535	20.9996
2012	16.7595	1.45049e+09	0.465688	2600092	1.20518e+08	2.77259	260009200	0.0808405	21.0952
2013	16.7615	1.98102e+09	0.467801	3.12141e+06	1.23678e+08	2.83321	312141230	0.0858714	21.4069
2014	16.762	2.23753e+09	0.487414	3.12141e+06	1.36378e+08	2.89037	312141230	0.0904416	21.5286
2015	16.775	2.30528e+09	0.486291	3.12141e+06	1.39374e+08	2.94444	312141230	0.0926612	21.5585
2016	16.7765	2.49037e+09	0.537108	3.12141e+06	1.44023e+08	2.99573	312141230	0.0983223	21.6357
2017	16.8135	2.76771e+09	0.559038	3.17078e+06	1.45891e+08	3.04452	317077630	0.124757	21.7413
2018	16.83	3.008e+09	0.570549	3.17078e+06	1.46504e+08	3.09104	317077630	0.151124	21.8245
2019	16.8305	3.55961e+09	0.627174	3.12141e+06	1.61143e+08	3.13549	312141230	0.167677	21.9929
2020	16.8325	3.63621e+09	0.601789	3.12141e+06	1.78298e+08	3.17805	312141230	0.16907	22.0142
2000	16.835	1.77322e+09	0.258339	4700000	5.60571e+07	1.38629	470000000	0.0103545	21.2961
2001	16.8385	1.94329e+09	0.288543	4700000	6.73987e+07	1.60944	470000000	0.0131218	21.3876
2002	16.841	1.83492e+09	0.230126	4700000	7.09446e+07	1.79176	470000000	0.0345885	21.3303
2003	16.8575	1.88481e+09	0.206898	4700000	8.11985e+07	1.94591	470000000	0.0434555	21.3571
2004	16.8605	2.22485e+09	0.337143	4700000	8.37994e+07	2.07944	470000000	0.0803823	21.523
2005	16.8665	2.39453e+09	0.305274	4700000	8.67592e+07	2.19722	470000000	0.0854768	21.5965
2006	16.8745	2.68638e+09	0.340483	4700000	1.08674e+08	2.30259	470000000	0.107437	21.7115
2007	16.8775	2.78045e+09	0.349825	4700000	1.39551e+08	2.3979	470000000	0.108224	21.7459
2008	16.8795	2.95596e+09	0.352525	4700000	1.73061e+08	2.48491	470000000	0.114618	21.8071
2009	16.884	3.21663e+09	0.396789	4700000	2.23046e+08	2.56495	470000000	0.126907	21.8916
2010	16.8845	3.37795e+09	0.495575	4700000	2.32736e+08	2.63906	470000000	0.137014	21.9405
2011	16.8855	3.11001e+09	0.523089	4700000	2.58042e+08	2.70805	470000000	0.141336	21.8579
2013	16.8875	2.93345e+09	0.74215	4700000	2.83863e+08	2.83321	470000000	0.142379	21.7994
2014	16.8905	1.34995e+09	1.64989	4700000	2.85581e+08	2.89037	470000000	0.151757	21.0233
2017	16.899	6.78521e+09	0.458189	12700000	2.87521e+08	3.04452	1270000000	0.153837	22.638
2018	16.912	7.22904e+09	0.475944	12700000	3.01544e+08	3.09104	1270000000	0.178474	22.7014
2019	16.924	7.24618e+09	0.417335	12700000	3.75539e+08	3.13549	1270000000	0.207375	22.7037
2020	16.926	9.23418e+09	0.507244	12700000	4.47879e+08	3.17805	1270000000	0.53183	22.9462
2000	16.9275	6.41256e+08	0.269259	965000	6.14513e+06	1.94591	96500000	0.0459019	20.2789
2001	16.9365	6.71315e+08	0.281018	965000	1.11852e+07	2.07944	96500000	0.0701515	20.3247
2002	16.939	7.56379e+08	0.324125	965000	1.72929e+07	2.19722	96500000	0.0731289	20.4441
2003	16.9635	1.15296e+09	0.49416	965000	3.03077e+07	2.30259	96500000	0.0817659	20.8656
2004	16.979	1.20015e+09	0.844552	965000	1.64852e+08	2.3979	96500000	0.0838243	20.9057
2012	16.985	3.38357e+09	0.74873	3.86747e+06	1.92724e+08	2.94444	3.86747e+08	0.0843455	21.9422
2013	16.9945	5.08453e+09	0.643314	5.4193e+06	2.24774e+08	2.99573	5.4193e+08	0.103394	22.3495
2014	16.9945	5.55818e+09	0.602917	5.4193e+06	2.77421e+08	3.04452	5.4193e+08	0.115035	22.4385
2015	16.997	1.2675e+10	0.269583	1.54193e+07	2.8802e+08	3.09104	1.54193e+09	0.11748	23.2629
2016	17.007	1.40328e+10	0.279278	1.54193e+07	3.03406e+08	3.13549	1.54193e+09	0.117513	23.3647
2017	17.0145	1.44203e+10	0.280398	1.54193e+07	3.35825e+08	3.17805	1.54193e+09	0.124792	23.3919
2018	17.0215	1.47411e+10	0.277813	1.54193e+07	3.62078e+08	3.21888	1.54193e+09	0.12775	23.4139
2019	17.026	1.57236e+10	0.300245	1.54193e+07	4.14336e+08	3.2581	1.54193e+09	0.129104	23.4784
2020	17.0285	2.34405e+10	0.40751	1.96151e+07	7.83485e+08	3.29584	1.96151e+09	0.460875	23.8777
2000	17.039	9.5044e+08	0.143351	1500000	2.23841e+07	0.693147	150000000	0.0300295	20.6724
2001	17.042	1.05994e+09	0.170452	3000000	4.19905e+07	1.09861	300000000	0.0373978	20.7815
2002	17.0455	1.47217e+09	0.29396	3900000	6.039e+07	1.38629	390000000	0.0379055	21.11
2003	17.0475	2.59808e+09	0.514607	3900000	8.62222e+07	1.60944	390000000	0.0401685	21.678
2004	17.048	3.58108e+09	0.536709	5070000	2.06388e+08	1.79176	507000000	0.0402668	21.9989
2005	17.05	4.17338e+09	0.575902	5070000	2.14597e+08	1.94591	507000000	0.0409746	22.152
2006	17.0565	5.34814e+09	0.56291	5070000	2.65167e+08	2.07944	507000000	0.0415793	22.4
2007	17.064	8.53216e+09	0.560398	7605000	3.67688e+08	2.19722	760500000	0.0470828	22.8671
2008	17.0655	2.30308e+10	0.771943	15210000	6.37915e+08	2.30259	1521000000	0.0506839	23.8601
2009	17.069	3.39146e+10	0.776151	16731000	8.33984e+08	2.3979	1673100000	0.0508517	24.2471
2010	17.0945	6.29953e+10	0.563865	5.79722e+07	1.33855e+09	2.48491	5797219562	0.0573291	24.8663
2011	17.1045	7.15818e+10	0.502181	7.70595e+07	1.45927e+09	2.56495	7705954050	0.0629445	24.9941
2012	17.113	88974460000	0.53707	77059500	1.6196e+09	2.63906	7705950000	0.0634816	25.2116
2013	17.1165	8.95372e+10	0.530345	7.70595e+07	1.70089e+09	2.70805	7705954050	0.0734848	25.2179
2014	17.1385	9.3758e+10	0.56006	7.70595e+07	1.73399e+09	2.77259	7705954050	0.074651	25.264
2015	17.139	9.3723e+10	0.566712	7.66413e+07	1.75588e+09	2.83321	7664132250	0.0760012	25.2636
2016	17.1555	8.9141e+10	0.576009	7.66413e+07	1.76877e+09	2.89037	7664132250	0.0819574	25.2135
2017	17.1675	8.31491e+10	0.540256	7.79405e+07	1.92982e+09	2.94444	7794048075	0.0866019	25.1439
2018	17.1805	9.34567e+10	0.585172	7.80854e+07	1935670000	2.99573	7808536633	0.0907518	25.2608
2019	17.1835	9.2068e+10	0.570609	7.87497e+07	1.95345e+09	3.04452	7874974858	0.0914196	25.2458
2020	17.1915	1.16275e+11	0.588158	7.93769e+07	1.95519e+09	3.09104	7937690533	0.108131	25.4792
2000	17.195	1.88516e+09	0.370069	4000000	8.44123e+07	1.09861	400000000	0.0267088	21.3573
2001	17.2015	2.05762e+09	0.393123	4000000	8.80742e+07	1.38629	400000000	0.0277385	21.4448
2002	17.21	2.09274e+09	0.385052	4000000	9.59494e+07	1.60944	400000000	0.028831	21.4617
2003	17.211	2.5489e+09	0.425818	4300000	9.92072e+07	1.79176	430000000	0.0290834	21.6589
2004	17.215	3.07703e+09	0.520288	4300000	1.21492e+08	1.94591	430000000	0.0300602	21.8472
2005	17.2325	3.39025e+09	0.548685	4300000	1.30507e+08	2.07944	430000000	0.0303225	21.9442
2006	17.2455	3.34973e+09	0.533516	4300000	1.35503e+08	2.19722	430000000	0.0309536	21.9321
2007	17.2565	3.60166e+09	0.549737	4300000	1.36981e+08	2.30259	430000000	0.0319391	22.0047
2008	17.259	4.35471e+09	0.484158	7188610	137210096	2.3979	718861000	0.0320446	22.1945
2009	17.264	4.27162e+09	0.455476	7188610	1.50366e+08	2.48491	718861000	0.0325909	22.1753
2010	17.275	4.74224e+09	0.49943	7188610	1.53516e+08	2.56495	718861000	0.0331309	22.2798
2011	17.2755	5.29111e+09	0.543603	7188610	1.73914e+08	2.63906	718861000	0.034855	22.3893
2012	17.28	5.71687e+09	0.575353	7188610	1.7506e+08	2.70805	718861000	0.0370757	22.4667
2013	17.288	5.77324e+09	0.576942	7188610	2.14074e+08	2.77259	718861000	0.0481907	22.4765
2014	17.2885	5.55316e+09	0.554528	7188610	2.82272e+08	2.83321	718861000	0.0510528	22.4376
2015	17.2895	1.09419e+10	0.503495	1.27144e+07	2.87454e+08	2.89037	1271442278	0.0517722	23.1159
2016	17.3005	1.28042e+10	0.551411	1.27144e+07	2.92407e+08	2.94444	1271442278	0.052674	23.273
2017	17.3025	1.27892e+10	0.52987	1.65287e+07	2.92798e+08	2.99573	1652874961	0.0646422	23.2719
2018	17.3065	1.41427e+10	0.569219	1.65287e+07	2.93111e+08	3.04452	1652874961	0.071421	23.3725
2019	17.309	1.41564e+10	0.581776	1.59862e+07	2.94929e+08	3.09104	1598616721	0.0744718	23.3734
2020	17.318	1.48954e+10	0.594665	1.59862e+07	3.38311e+08	3.13549	1598616721	0.0949247	23.4243
2000	17.3195	8.93304e+08	0.357237	1717923	1.53408e+07	0.693147	171792300	0.0384398	20.6104
2001	17.331	1.50609e+09	0.608822	1717923	4.40941e+07	1.09861	171792300	0.0438316	21.1328
2002	17.3345	1.58969e+09	0.623312	1717923	4.94167e+07	1.38629	171792300	0.055818	21.1868
2003	17.339	1.46288e+09	0.614799	1717923	5.33895e+07	1.60944	171792300	0.0585684	21.1037
2004	17.343	1.41737e+09	0.567277	1717923	5.38275e+07	1.79176	171792300	0.0625094	21.0721
2005	17.345	1.39988e+09	0.549307	1717923	5.59359e+07	1.94591	171792300	0.0776083	21.0597
2006	17.3525	1.28875e+09	0.582811	2045523	5.62253e+07	2.07944	204552300	0.0939554	20.9769
2007	17.3555	1.29286e+09	0.531397	2045523	5.79134e+07	2.19722	204552300	0.0954893	20.9801
2008	17.3665	1.86497e+09	0.456378	2.4057e+06	6.25791e+07	2.30259	240569647	0.0978373	21.3465
2009	17.3785	2.30205e+09	0.493682	2.4057e+06	6.28401e+07	2.3979	240569647	0.109518	21.5571
2010	17.3835	3.24459e+09	0.467699	4.81139e+06	6.82308e+07	2.48491	481139294	0.110601	21.9003
2011	17.395	3.17704e+09	0.362134	4.81139e+06	6.90913e+07	2.56495	481139294	0.121075	21.8792
2012	17.408	2.987e+09	0.302494	4.81139e+06	7.24006e+07	2.63906	481139294	0.127521	21.8175
2013	17.4095	2.983e+09	0.30427	4.81139e+06	7.25017e+07	2.70805	481139294	0.142234	21.8162
2014	17.411	2.96826e+09	0.264477	4.81139e+06	7.72693e+07	2.77259	481139294	0.146006	21.8112
2015	17.4125	2.949e+09	0.260288	4.81139e+06	8.43701e+07	2.83321	481139294	0.147685	21.8047
2016	17.417	3.11625e+09	0.292732	4.81139e+06	8.55033e+07	2.89037	481139294	0.153232	21.8599
2017	17.4175	3.03787e+09	0.310459	4.81139e+06	8.66807e+07	2.94444	481139294	0.15792	21.8344
2018	17.4205	2.74006e+09	0.218467	4.81139e+06	8.71207e+07	2.99573	481139294	0.159462	21.7312
2019	17.422	2.81708e+09	0.224618	4.80686e+06	9.04355e+07	3.04452	480685993	0.179651	21.759
2020	17.422	2.67938e+09	0.181153	4.80686e+06	9.13141e+07	3.09104	480685993	0.192089	21.7089
2000	17.4255	1.78813e+09	0.320413	4.66601e+06	4.06959e+07	1.09861	466600774	0.00756254	21.3044
2001	17.427	1.9091e+09	0.32677	4.6665e+06	4.64596e+07	1.38629	466650212	0.0102985	21.3699
2002	17.4275	2.59715e+09	0.485188	4.66657e+06	6.53959e+07	1.60944	466656782	0.0113929	21.6777
2003	17.4415	3.1034e+09	0.543128	4.67928e+06	6.54958e+07	1.79176	467928397	0.0245652	21.8558
2004	17.4415	3.25824e+09	0.58906	4.67928e+06	6.95182e+07	1.94591	467928397	0.0268405	21.9045
2005	17.449	3.49851e+09	0.607371	4.67929e+06	6.96359e+07	2.07944	467929397	0.0329393	21.9756
2006	17.452	3.32512e+09	0.310232	1.21824e+07	7.50703e+07	2.19722	1218236445	0.0330314	21.9248
2007	17.4575	3.14518e+09	0.275575	1.21824e+07	7.62339e+07	2.30259	1218236445	0.0350273	21.8691
2008	17.4625	3.81348e+09	0.353383	1.21824e+07	7.73209e+07	2.3979	1218236445	0.0352853	22.0618
2009	17.463	3.87444e+09	0.359717	1.21824e+07	7.76199e+07	2.48491	1218236445	0.0392612	22.0777
2010	17.465	3.74253e+09	0.319968	1.21824e+07	8.00701e+07	2.56495	1218236445	0.0520312	22.043
2011	17.4665	3.48257e+09	0.265155	1.21824e+07	8.04061e+07	2.63906	1218236445	0.0609683	21.971
2012	17.4765	3.58278e+09	0.247966	1.21824e+07	9.02633e+07	2.70805	1218236445	0.0805926	21.9994
2013	17.477	3.66671e+09	0.191626	1.21824e+07	9.59448e+07	2.77259	1218236445	0.0819003	22.0226
2014	17.482	3.9869e+09	0.215455	1.21824e+07	9.91517e+07	2.83321	1218236445	0.0862795	22.1063
2015	17.4905	4.40757e+09	0.264025	1.21824e+07	9.95413e+07	2.89037	1218236445	0.0883339	22.2066
2016	17.4945	4.96776e+09	0.302185	1.21824e+07	1.0167e+08	2.94444	1218236445	0.0936946	22.3262
2017	17.5015	4.41533e+09	0.186972	1.21824e+07	1.18261e+08	2.99573	1218236445	0.0989972	22.2083
2018	17.506	2.18692e+10	0.407513	7.01745e+07	1.39455e+08	3.04452	7.01745e+09	0.102365	23.8083
2019	17.507	3.50423e+10	0.563384	7.01745e+07	2.56307e+08	3.09104	7.01745e+09	0.109866	24.2798
2020	17.5105	6.29336e+10	0.64172	7.82326e+07	2.59496e+08	3.13549	7.82326e+09	0.125508	24.8653
2013	17.5175	96946024770	0.596883	1.68632e+07	6733456280	2.63906	1686323390	0.0325948	25.2974
2014	17.528	120292088160	0.61983	4.21581e+07	7441755000	2.70805	4215808470	0.0342588	25.5132
2015	17.5425	128841935000	0.565113	42668390	7498255090	2.77259	4266839000	0.0368615	25.5819
2016	17.5495	170600711000	0.595683	64587670	9264148000	2.83321	6458767000	0.0529283	25.8626
2017	17.5535	248106858000	0.665768	65610530	9531361000	2.89037	6561053000	0.0537539	26.2371
2018	17.554	263701148000	0.649397	66630310	9571639000	2.94444	6663031000	0.0556599	26.2981
2019	17.5585	301955419000	0.644	69719000	9620777000	2.99573	6971900000	0.0604913	26.4335
2020	17.5645	360382603000	0.655263	70299760	14780236000	3.04452	7029976000	0.0614021	26.6104
2007	17.57	2.24227e+10	0.580443	5.20654e+06	1.54347e+09	1.79176	520653552	0.0390394	23.8333
2008	17.574	2.92677e+10	0.613005	8.33046e+06	1.62401e+09	1.94591	833045683	0.0393047	24.0998
2009	17.5775	3.62182e+10	0.567584	8.33046e+06	1.73997e+09	2.07944	833045683	0.0395742	24.3128
2010	17.581	5.21599e+10	0.551952	1.66609e+07	2.58426e+09	2.19722	1666091366	0.0408388	24.6776
2011	17.5955	6.15445e+10	0.530377	1.66609e+07	3.02228e+09	2.30259	1666091366	0.0489785	24.843
2012	17.6035	6.63204e+10	0.526552	1.99931e+07	3.23267e+09	2.3979	1999309639	0.0490226	24.9178
2013	17.6095	7.85218e+10	0.562831	1.99931e+07	3.8563e+09	2.48491	1999309639	0.0503551	25.0866
2014	17.6105	1.20412e+11	0.660711	1.99931e+07	6.25951e+09	2.56495	1999309639	0.0527483	25.5142
2015	17.6115	1.14873e+11	0.636761	3.99862e+07	6.40526e+09	2.63906	3998619278	0.0633478	25.4671
2016	17.6215	1.63991e+11	0.728267	3.99862e+07	6.9002e+09	2.70805	3998619278	0.0661326	25.8231
2017	17.626	1.89638e+11	0.702829	7.99724e+07	7.17382e+09	2.77259	7997238556	0.067116	25.9684
2018	17.6275	2.05276e+11	0.696705	7.99724e+07	7.65168e+09	2.83321	7997238556	0.0804306	26.0476
2019	17.635	2.36832e+11	0.705383	7.93387e+07	7.70993e+09	2.89037	7933873895	0.0821141	26.1906
2020	17.6395	2.7075e+11	0.702924	7.93387e+07	9.60159e+09	2.94444	7933873895	0.0973118	26.3245
2000	17.6405	2.07886e+09	0.309568	3782720	9.03634e+07	2.07944	378272000	0.042753	21.4551
2001	17.642	2.58041e+09	0.4224	3782720	1.35726e+08	2.19722	378272000	0.0428443	21.6712
2002	17.651	2.74572e+09	0.410563	3782720	1.43734e+08	2.30259	378272000	0.0497438	21.7333
2003	17.652	3.09345e+09	0.399245	3782720	1.72806e+08	2.3979	378272000	0.0641211	21.8526
2004	17.656	3.67236e+09	0.464447	3782720	1.73468e+08	2.48491	378272000	0.0671274	22.0241
2005	17.6605	3.98741e+09	0.483561	3782720	1.8657e+08	2.56495	378272000	0.0742974	22.1064
2006	17.6685	4.60301e+09	0.521084	3782720	1.94501e+08	2.63906	378272000	0.0768254	22.25
2007	17.671	4.6535e+09	0.49966	3782720	2.22332e+08	2.70805	378272000	0.0806583	22.2609
2008	17.671	4.7401e+09	0.50229	3782720	2.49154e+08	2.77259	378272000	0.0905767	22.2793
2009	17.681	4.60504e+09	0.449573	3782720	3.14102e+08	2.83321	378272000	0.0922646	22.2504
2010	17.6815	5.75483e+09	0.520769	3782720	3.88663e+08	2.89037	378272000	0.0932165	22.4733
2011	17.688	7.07161e+09	0.580492	3782720	4.08723e+08	2.94444	378272000	0.0939754	22.6794
2012	17.689	6.92557e+09	0.539772	3782720	4.34203e+08	2.99573	378272000	0.0957776	22.6585
2013	17.6895	8.29092e+09	0.539619	4917536	4.79479e+08	3.04452	491753600	0.0984101	22.8384
2014	17.698	1.07922e+10	0.422345	1.00833e+07	5.53898e+08	3.09104	1008327309	0.100807	23.1021
2015	17.699	1.24873e+10	0.449712	1.00833e+07	5.64382e+08	3.13549	1008327309	0.103337	23.248
2016	17.704	1.43008e+10	0.472021	1.00833e+07	5.7708e+08	3.17805	1008327309	0.113181	23.3836
2017	17.7055	1.53087e+10	0.469273	1.00833e+07	6.16013e+08	3.21888	1008327309	0.114267	23.4517
2018	17.7115	1.45769e+10	0.426969	1.00833e+07	6.50668e+08	3.2581	1008327309	0.11765	23.4027
2019	17.712	1.50896e+10	0.42498	1.00833e+07	6.93474e+08	3.29584	1008327309	0.126974	23.4373
2020	17.7145	1.68061e+10	0.452629	1.00833e+07	7.85558e+08	3.3322	1008327309	0.134674	23.545
2000	17.716	2.23824e+09	0.310304	8.81786e+06	4.78779e+07	1.94591	881785550	0.0630098	21.529
2001	17.7285	2.84504e+09	0.444192	8.81786e+06	94806514	2.07944	881785550	0.0682527	21.7688
2002	17.732	3.33715e+09	0.520543	8.81786e+06	1.00028e+08	2.19722	881785550	0.0731119	21.9284
2003	17.742	4.68012e+09	0.621505	8.81786e+06	1.38207e+08	2.30259	881785550	0.0753647	22.2666
2004	17.747	5.46752e+09	0.580587	9.62771e+06	1.39228e+08	2.3979	962770614	0.0800884	22.4221
2005	17.7475	6.58637e+09	0.635387	9.62771e+06	1.57592e+08	2.48491	962770614	0.0899611	22.6083
2006	17.7505	6.63274e+09	0.610444	9.62771e+06	2.31756e+08	2.56495	962770614	0.0945711	22.6153
2007	17.755	8.98813e+09	0.671035	9.62771e+06	2.43244e+08	2.63906	962770614	0.0959846	22.9192
2008	17.771	1.27368e+10	0.504574	1.21277e+07	5.2616e+08	2.70805	1212770614	0.0977527	23.2678
2009	17.779	2.16173e+10	0.643191	1.21277e+07	8.47757e+08	2.77259	1212770614	0.107143	23.7968
2010	17.7825	3.02523e+10	0.692911	1.21277e+07	1.06198e+09	2.83321	1212770614	0.107966	24.1328
2011	17.7945	3.80752e+10	0.654412	1.34752e+07	1.67414e+09	2.89037	1347522914	0.115155	24.3628
2012	17.7955	4.1504e+10	0.677956	1.34752e+07	1685165469	2.94444	1347522914	0.115165	24.4491
2013	17.8065	4.30942e+10	0.677456	1.34752e+07	1.91014e+09	2.99573	1347522914	0.12045	24.4867
2014	17.8105	4.40543e+10	0.694987	1.34752e+07	1.97616e+09	3.04452	1347522914	0.122195	24.5087
2015	17.829	4.12812e+10	0.725468	1.34752e+07	2.16196e+09	3.09104	1347522914	0.125784	24.4437
2016	17.8345	4.148e+10	0.730765	1.34752e+07	2.30015e+09	3.13549	1347522914	0.130712	24.4485
2017	17.837	4.10343e+10	0.725263	1.34752e+07	2.39606e+09	3.17805	1347522914	0.135721	24.4377
2018	17.84	6.19933e+10	0.615594	1.34752e+07	3.55236e+09	3.21888	1347522914	0.138014	24.8503
2019	17.843	6.07335e+10	0.525172	1.34752e+07	3.83061e+09	3.2581	1347522914	0.15671	24.8298
2020	17.845	5.89473e+10	0.454608	1.34752e+07	4.15639e+09	3.29584	1347522914	0.207066	24.7999
2000	17.848	5.99749e+08	0.647973	1259064	1.64666e+07	1.79176	125906400	0.0184753	20.212
2001	17.8575	1.13776e+09	0.686576	1259064	1.66724e+07	1.94591	125906400	0.019448	20.8523
2002	17.8605	2.87589e+09	0.688091	1473564	4.61403e+07	2.07944	147356400	0.021551	21.7796
2003	17.865	3.62472e+09	0.695309	2947128	6.06923e+07	2.19722	294712800	0.0227164	22.011
2004	17.865	5.74166e+09	0.647396	4.59127e+06	7.40253e+07	2.30259	459126640	0.0231227	22.471
2005	17.866	7.32238e+09	0.661442	6.8869e+06	8.04344e+07	2.3979	688689960	0.0248218	22.7142
2006	17.875	1.12191e+10	0.644012	1.07845e+07	1.57938e+08	2.48491	1078451644	0.0282778	23.1409
2007	17.8755	1.38664e+10	0.646314	1.07845e+07	2.77329e+08	2.56495	1078451644	0.0308743	23.3527
2008	17.876	2.74988e+10	0.461092	2.48121e+07	3.00043e+08	2.63906	2481212959	0.0324197	24.0374
2009	17.881	4.23541e+10	0.623564	2.48121e+07	3.25869e+08	2.70805	2481212959	0.0348838	24.4693
2010	17.883	5.41681e+10	0.681675	3.02708e+07	3.34797e+08	2.77259	3027079809	0.037017	24.7154
2011	17.9015	5.97221e+10	0.690309	3.02708e+07	4.02768e+08	2.83321	3027079809	0.0395864	24.813
2012	17.9025	7.00303e+10	0.699479	3.02708e+07	4.93521e+08	2.89037	3027079809	0.0453729	24.9722
2013	17.9045	7.60706e+10	0.678514	3.02708e+07	5.02337e+08	2.94444	3027079809	0.0496613	25.0549
2014	17.9075	8.75874e+10	0.693987	2.98893e+07	5.03749e+08	2.99573	2988929907	0.0499255	25.1959
2015	17.9075	1.05679e+11	0.72555	2.98893e+07	5.49967e+08	3.04452	2988929907	0.0522708	25.3837
2016	17.911	1.12836e+11	0.724098	2.98893e+07	5.58716e+08	3.09104	2988929907	0.052294	25.4492
2017	17.9385	1.25216e+11	0.730814	2.98893e+07	6.05445e+08	3.13549	2988929907	0.0536262	25.5533
2018	17.939	1.48527e+11	0.749551	2.98893e+07	6.12933e+08	3.17805	2988929907	0.0559361	25.724
2019	17.9425	1.6199e+11	0.759361	2.98893e+07	6.16153e+08	3.21888	2988929907	0.0658057	25.8108
2020	17.947	1.69208e+11	0.764757	2.98893e+07	6.23126e+08	3.2581	2988929907	0.0746585	25.8544
2000	17.969	1.17858e+09	0.49152	1.96683e+06	9.73856e+06	2.07944	196683491	0.0848944	20.8876
2001	17.9715	1.37865e+09	0.501087	1.96683e+06	5.00765e+07	2.19722	196683491	0.0941149	21.0444
2002	17.9725	1.54455e+09	0.495628	2.11683e+06	5.51556e+07	2.30259	211683491	0.111943	21.158
2003	17.9845	2.24103e+09	0.625027	2.11683e+06	6.13452e+07	2.3979	211683491	0.117865	21.5302
2004	17.9995	2.11563e+09	0.715387	2.11683e+06	1.11904e+08	2.48491	211683491	0.118594	21.4726
2005	18.005	2.08256e+09	0.945986	2.11683e+06	1.17534e+08	2.56495	211683491	0.122212	21.4569
2018	18.0145	1.31756e+09	0.529828	2.72578e+06	1.56577e+08	3.2581	272577599	0.1821	20.999
2019	18.0165	1.27164e+09	0.369631	2.72578e+06	2.75019e+08	3.29584	272577599	0.410592	20.9636
2020	18.023	1.65262e+09	0.414924	4.92435e+06	5.30753e+08	3.3322	492434666	0.714384	21.2256
2000	18.039	6.99796e+08	0.332374	2.37251e+06	9.34163e+06	1.94591	237250798	0.0287648	20.3663
2001	18.0395	1.14561e+09	0.434125	2.60854e+06	9.64046e+06	2.07944	260853837	0.0358113	20.8592
2002	18.055	1.65513e+09	0.539165	2.60854e+06	1.99817e+07	2.19722	260853837	0.0366955	21.2271
2003	18.0615	1.61454e+09	0.598049	2.60854e+06	4.88025e+07	2.30259	260853837	0.0427772	21.2023
2004	18.067	1.74397e+09	0.619402	2.60854e+06	7.41874e+07	2.3979	260853837	0.0463948	21.2794
2005	18.082	1.79056e+09	0.705535	2.60854e+06	7.45221e+07	2.48491	260853837	0.0484883	21.3058
2006	18.1035	2.08181e+09	0.735591	3.24581e+06	1.30234e+08	2.56495	324581218	0.048913	21.4565
2007	18.1035	2.40972e+09	0.744038	3.24581e+06	1.55773e+08	2.63906	324581218	0.0497183	21.6028
2008	18.1195	2.07879e+09	0.673729	3.24581e+06	1.66048e+08	2.70805	324581218	0.0499349	21.455
2009	18.1235	2.69552e+09	0.688138	3.24581e+06	2.45599e+08	2.77259	324581218	0.0535602	21.7149
2010	18.124	3.59217e+09	0.752424	3.24581e+06	2.81366e+08	2.83321	324581218	0.0539203	22.002
2011	18.126	4.21661e+09	0.776426	3.24581e+06	2.87509e+08	2.89037	324581218	0.0609412	22.1623
2012	18.1465	4.72912e+09	0.763796	3.24581e+06	3.00678e+08	2.94444	324581218	0.0649932	22.277
2013	18.1485	6.36542e+09	0.609224	5.59624e+06	3.19108e+08	2.99573	559623953	0.0652383	22.5741
2014	18.159	6.60454e+09	0.591573	5.59624e+06	351880992	3.04452	559623953	0.0700917	22.611
2015	18.162	6.9705e+09	0.574696	5.59624e+06	3.64055e+08	3.09104	559623953	0.0754359	22.665
2016	18.1705	8.10249e+09	0.598875	5.59624e+06	4.88195e+08	3.13549	559623953	0.0802825	22.8154
2017	18.175	9.9782e+09	0.602868	6.95996e+06	5.29351e+08	3.17805	695995979	0.0804891	23.0237
2018	18.1765	1.00939e+10	0.582463	6.95996e+06	5.38695e+08	3.21888	695995979	0.0815826	23.0352
2019	18.198	1.02484e+10	0.584174	6.95996e+06	5.51846e+08	3.2581	695995979	0.110901	23.0504
2020	18.2	1.09384e+10	0.596269	6.95996e+06	5.71315e+08	3.29584	695995979	0.122787	23.1155
2000	18.201	1.03439e+09	0.368182	2.39589e+06	3.19135e+07	1.94591	239588758	0.0277713	20.7571
2001	18.202	1.10177e+09	0.455242	2.39589e+06	3.38826e+07	2.07944	239588758	0.0283112	20.8202
2002	18.2045	1.14026e+09	0.486198	2.39589e+06	3.55507e+07	2.19722	239588758	0.0296143	20.8545
2003	18.2065	1.11856e+09	0.45796	2.39589e+06	3.68569e+07	2.30259	239588758	0.0323995	20.8353
2004	18.208	1.19313e+09	0.491606	2.87507e+06	3.70304e+07	2.3979	287506509	0.0355741	20.8998
2005	18.2195	1.41486e+09	0.551538	2.87507e+06	3.96693e+07	2.48491	287506509	0.0357751	21.0703
2006	18.2195	1.72178e+09	0.609884	3.56721e+06	4.19108e+07	2.56495	356720904	0.0368583	21.2666
2007	18.222	2.31521e+09	0.677141	3.56721e+06	4.45614e+07	2.63906	356720904	0.0381573	21.5628
2008	18.224	2.09738e+09	0.550517	3.56721e+06	6.40092e+07	2.70805	356720904	0.0385919	21.464
2009	18.2285	2.40909e+09	0.52568	4.99409e+06	7.41538e+07	2.77259	499409265	0.0386718	21.6025
2010	18.2305	3.11475e+09	0.5325	4.99409e+06	8.75193e+07	2.83321	499409265	0.0386801	21.8594
2011	18.234	3.13395e+09	0.552447	6.49232e+06	1.07437e+08	2.89037	649232044	0.0398202	21.8656
2012	18.2365	3.1752e+09	0.585817	6.49232e+06	1.14376e+08	2.94444	649232044	0.0441905	21.8786
2013	18.24	3.49106e+09	0.615876	6.49232e+06	1.18779e+08	2.99573	649232044	0.0468374	21.9735
2014	18.2435	4.1028e+09	0.506253	7.74049e+06	1.21389e+08	3.04452	774048768	0.0499122	22.1349
2015	18.2445	4.15165e+09	0.494332	7.74049e+06	1.25526e+08	3.09104	774048768	0.0500224	22.1468
2016	18.253	4.30256e+09	0.41451	8.80085e+06	1.32378e+08	3.13549	880084656	0.0505801	22.1825
2017	18.2545	5.04511e+09	0.465132	8.80085e+06	1.36118e+08	3.17805	880084656	0.0531971	22.3417
2018	18.258	6.42703e+09	0.574102	8.80085e+06	1.41092e+08	3.21888	880084656	0.0548217	22.5838
2019	18.27	6.50931e+09	0.552642	8.80085e+06	1.45266e+08	3.2581	880084656	0.0555133	22.5965
2020	18.272	6.75249e+09	0.570321	8.80085e+06	1.48529e+08	3.29584	880084656	0.059947	22.6332
2000	18.2855	7.32385e+08	0.474813	1038240	5.23728e+06	1.60944	103824000	0.0195628	20.4118
2001	18.2855	8.773e+08	0.466955	1147200	5.83206e+06	1.79176	114720000	0.0234505	20.5924
2002	18.296	9.6038e+08	0.479228	1147200	1.0491e+07	1.94591	114720000	0.0271913	20.6828
2003	18.3	1.17027e+09	0.591831	1147200	1.91046e+07	2.07944	114720000	0.0407141	20.8805
2004	18.3035	1.07539e+09	0.569306	1147200	2.36255e+07	2.19722	114720000	0.0624755	20.7959
2005	18.32	1.15618e+09	0.683085	1147200	2.37013e+07	2.30259	114720000	0.0679788	20.8684
2012	18.3245	4.51035e+08	0.607177	2523015	2.52011e+07	2.83321	252301500	0.0720277	19.9271
2013	18.3255	5.7677e+08	0.664357	2523015	3.03927e+07	2.89037	252301500	0.0874953	20.173
2014	18.326	4.56453e+08	0.69855	2523015	5.30019e+07	2.94444	252301500	0.123194	19.939
2015	18.3315	4.63903e+08	0.833984	2523015	6.20764e+07	2.99573	252301500	0.175383	19.9552
2017	18.336	7.74462e+09	0.156207	1.99378e+07	6.28607e+07	3.09104	1993779522	0.247568	22.7703
2018	18.3415	9.38546e+09	0.207796	1.99378e+07	7.77268e+07	3.13549	1993779522	0.337266	22.9624
2019	18.3475	9.64356e+09	0.180113	1.99378e+07	8.21838e+07	3.17805	1993779522	0.365501	22.9896
2000	18.362	3.2177e+08	0.209153	1.71374e+06	1.28125e+07	2.07944	171374148	0.0511847	19.5893
2001	18.363	2.66295e+08	0.172461	1.71374e+06	2.54141e+07	2.19722	171374148	0.0736049	19.4001
2002	18.3665	2.23393e+08	0.249013	1.71374e+06	5.47223e+07	2.30259	171374148	0.107672	19.2244
2013	18.367	1.77691e+09	0.383685	4.72709e+06	6.12114e+07	3.04452	472709345	0.149648	21.2981
2014	18.374	3.31194e+09	0.617375	4.72709e+06	8.40932e+07	3.09104	472709345	0.193458	21.9208
2015	18.3815	5.67648e+09	0.727898	4.72709e+06	1.13609e+08	3.13549	472709345	0.264739	22.4596
2016	18.388	6.19826e+09	0.78185	4.72709e+06	1.53999e+08	3.17805	472709345	0.379257	22.5475
2017	18.3895	5.97333e+09	0.818473	5.10931e+06	1.63211e+08	3.21888	510931158	2.33449	22.5106
2000	18.393	2.86494e+09	0.668924	3.40919e+06	7.70183e+07	2.07944	340919303	0.0761875	21.7758
2001	18.401	3.83253e+09	0.755385	3.40919e+06	1.46571e+08	2.19722	340919303	0.0793932	22.0668
2002	18.402	3.972e+09	0.793076	3.40919e+06	1.73125e+08	2.30259	340919303	0.0798635	22.1025
2003	18.4045	4.05967e+09	0.794855	3.40919e+06	2.29471e+08	2.3979	340919303	0.0811046	22.1244
2004	18.413	4.51677e+09	0.802965	3.40919e+06	2.72873e+08	2.48491	340919303	0.0866779	22.2311
2005	18.423	5.27411e+09	0.790395	3.40919e+06	3.98148e+08	2.56495	340919303	0.0876899	22.3861
2006	18.4235	5.52486e+09	0.77473	3.40919e+06	4.4824e+08	2.63906	340919303	0.0895616	22.4325
2007	18.427	7.32571e+09	0.815746	5.45471e+06	4.57968e+08	2.70805	545470884	0.0902029	22.7147
2008	18.431	9.32834e+09	0.851519	5.45471e+06	4.68523e+08	2.77259	545470884	0.091611	22.9563
2009	18.4425	8.95629e+09	0.841649	5.45471e+06	5.17764e+08	2.83321	545470884	0.0942715	22.9156
2010	18.4455	1.04827e+10	0.852209	5.45471e+06	5.63526e+08	2.89037	545470884	0.0950701	23.073
2011	18.457	1.23553e+10	0.868213	5.45471e+06	6.22274e+08	2.94444	545470884	0.0985168	23.2374
2012	18.461	1.31224e+10	0.875378	5.45471e+06	6.24129e+08	2.99573	545470884	0.100356	23.2976
2013	18.464	1.63726e+10	0.833668	7.65471e+06	6.26599e+08	3.04452	765470884	0.107743	23.5189
2014	18.4655	2.01461e+10	0.863882	7.65471e+06	6.76004e+08	3.09104	765470884	0.130932	23.7263
2015	18.4665	2.22896e+10	0.89864	7.65471e+06	7.207e+08	3.13549	765470884	0.131488	23.8274
2016	18.4675	2.47984e+10	0.966771	7.65471e+06	7.67139e+08	3.17805	765470884	0.161068	23.934
2018	18.4685	2.03924e+10	0.992637	7.65471e+06	8.66926e+08	3.2581	765470884	0.197615	23.7384
2005	18.469	1.01036e+09	0.812502	1.1525e+06	3.94925e+07	2.56495	115249970	0.013253	20.7336
2006	18.4725	1.14179e+09	0.810893	1.1525e+06	4.12919e+07	2.63906	115249970	0.0134102	20.8559
2007	18.4755	1.30433e+09	0.794352	1.1525e+06	5.265e+07	2.70805	115249970	0.0139604	20.989
2008	18.4815	1.47154e+09	0.808319	2.0745e+06	5.7222e+07	2.77259	207449946	0.0144021	21.1096
2009	18.485	1.84844e+09	0.812174	2.0745e+06	6.80854e+07	2.83321	207449946	0.0146764	21.3376
2010	18.4855	2.466e+09	0.81415	2.0745e+06	8.79764e+07	2.89037	207449946	0.014926	21.6259
2011	18.5075	3.67905e+09	0.750787	2.0745e+06	1.51308e+08	2.94444	207449946	0.0150971	22.0259
2012	18.51	4.11021e+09	0.745088	2.0745e+06	1.80171e+08	2.99573	207449946	0.015566	22.1367
2013	18.525	4.79761e+09	0.740446	2.0745e+06	2.29115e+08	3.04452	207449946	0.0162895	22.2914
2014	18.5385	5.21112e+09	0.737726	2.0745e+06	2.51076e+08	3.09104	207449946	0.0166446	22.3741
2015	18.547	6.12497e+09	0.752556	2.0745e+06	2.63197e+08	3.13549	207449946	0.0166814	22.5356
2016	18.549	6.98714e+09	0.757153	2.0745e+06	2.81114e+08	3.17805	207449946	0.0170133	22.6673
2017	18.553	9.08339e+09	0.790254	2.0745e+06	3.05866e+08	3.21888	207449946	0.0170173	22.9297
2018	18.557	8.99251e+09	0.768319	2.0745e+06	3.14704e+08	3.2581	207449946	0.0177459	22.9197
2019	18.565	1.07695e+10	0.72408	2.4894e+06	3.61054e+08	3.29584	248939935	0.0178399	23.1
2020	18.566	1.12503e+10	0.715042	2.4894e+06	3.77552e+08	3.3322	248939935	0.0185229	23.1437
2000	18.5835	1616898335	0.613453	3830000	1.6087e+07	2.19722	383000000	0.0231634	21.2038
2001	18.585	1538478066	0.587225	3830000	1.81166e+07	2.30259	383000000	0.0370365	21.1541
2002	18.588	1505567156	0.555224	3830000	1.89298e+07	2.3979	383000000	0.03885	21.1324
2003	18.596	1412218041	0.507545	3830000	21162149	2.48491	383000000	0.0607035	21.0684
2004	18.5975	1344608017	0.457796	3830000	27982384	2.56495	383000000	0.0907033	21.0194
2005	18.6025	839028088	0.659061	3830000	29483210	2.63906	383000000	0.0922394	20.5478
2006	18.6075	4.02812e+08	0.480125	3830000	3.05072e+07	2.70805	383000000	0.0964825	19.814
2008	18.6135	4.06383e+08	0.347825	3830000	31758316	2.83321	383000000	0.0982641	19.8228
2009	18.618	3.6416e+08	0.362231	3830000	34270640	2.89037	383000000	0.107585	19.7131
2010	18.63	3.74875e+08	0.363774	3830000	35805272	2.94444	383000000	0.113256	19.7421
2011	18.6355	3.74112e+08	0.305501	3830000	53438124	2.99573	383000000	0.202653	19.7401
2012	18.636	2.06171e+09	0.755861	3830000	7.51536e+07	3.04452	383000000	0.205314	21.4468
2013	18.64	9.03298e+09	0.349694	9030000	100258518	3.09104	903000000	0.292028	22.9241
2014	18.6415	1.24682e+10	0.480613	2.66208e+07	2.10619e+08	3.13549	2662080001	0.317051	23.2464
2015	18.6475	2.87986e+10	0.49437	3.835e+07	4.18935e+08	3.17805	3835000526	0.423633	24.0836
2016	18.648	4.68263e+10	0.507345	4.93993e+07	4.21789e+08	3.21888	4939928983	0.505817	24.5697
2017	18.649	6.76833e+10	0.526364	5.73025e+07	6.42079e+08	3.2581	5730250118	0.509044	24.9381
2018	18.6505	7.25761e+10	0.539472	5.73025e+07	6.53479e+08	3.29584	5730250118	0.521848	25.0079
2019	18.653	6.77605e+10	0.534897	5.73025e+07	6.80992e+08	3.3322	5730250118	0.656365	24.9392
2020	18.6545	6.48292e+10	0.558631	5.73025e+07	7.98316e+08	3.3673	5730250118	0.678631	24.895
2000	18.6665	7.74442e+08	0.438445	2.3318e+06	2.10775e+07	2.07944	233179996	0.0466944	20.4677
2001	18.6675	9.28883e+08	0.476175	2.3318e+06	2.42521e+07	2.19722	233179996	0.0475875	20.6495
2002	18.67	1.13578e+09	0.515949	2.3318e+06	2.78664e+07	2.30259	233179996	0.0505404	20.8506
2003	18.6755	1.43495e+09	0.652569	2.3318e+06	3.12235e+07	2.3979	233179996	0.0525843	21.0844
2004	18.676	9.91693e+08	0.531511	2.3318e+06	3.16403e+07	2.48491	233179996	0.0550065	20.7149
2005	18.681	1.03479e+09	0.547908	2.3318e+06	3.16801e+07	2.56495	233179996	0.0608969	20.7575
2006	18.6845	1.15628e+09	0.550565	3.00336e+06	3.27688e+07	2.63906	300335834	0.0809666	20.8685
2007	18.6875	1.18675e+09	0.572603	3.00336e+06	4.01403e+07	2.70805	300335834	0.0850258	20.8945
2008	18.695	1.09151e+09	0.654682	3.00336e+06	5.61942e+07	2.77259	300335834	0.0861186	20.8108
2009	18.698	1.1539e+09	0.745751	3.00336e+06	6.66673e+07	2.83321	300335834	0.0902173	20.8664
2011	18.704	1.86155e+10	0.541802	9.76348e+06	7.40709e+07	2.94444	976348440	0.091218	23.6473
2012	18.704	3.00026e+10	0.680917	1.26925e+07	2.1187e+08	2.99573	1269252972	0.094197	24.1246
2013	18.7065	57125361000	0.853207	12692530	516283000	3.04452	1269253000	0.0949213	24.7685
2014	18.7115	67720684000	0.81397	17743030	618165000	3.09104	1774303000	0.103785	24.9387
2015	18.7155	131900896000	0.753311	61845210	881077000	3.13549	6184521000	0.13363	25.6053
2016	18.7165	216632100000	0.825802	61845210	1225987000	3.17805	6184521000	0.149957	26.1015
2017	18.735	300394363000	0.882109	61845210	1669655000	3.21888	6184521000	0.157768	26.4284
2018	18.737	285818636000	0.807246	61845210	1846526000	3.2581	6184521000	0.163444	26.3786
2019	18.744	265537353000	0.794467	61845210	1928044000	3.29584	6184521000	0.191281	26.305
2020	18.7485	250212275000	0.833928	61845210	1976624000	3.3322	6184521000	0.218203	26.2456
2000	18.751	3.81475e+08	0.411032	1.13679e+06	1.69714e+07	2.07944	113679049	0.0386679	19.7596
2002	18.754	6.96114e+08	0.449503	2.51231e+06	2.8928e+07	2.30259	251230697	0.0397608	20.361
2003	18.7545	7.00847e+08	0.19935	3.14038e+06	3.04709e+07	2.3979	314038371	0.0502916	20.3678
2004	18.7645	8.93418e+08	0.201793	4.0825e+06	3.15208e+07	2.48491	408249882	0.0508349	20.6106
2005	18.767	1.20894e+09	0.254805	4.0825e+06	3.16127e+07	2.56495	408249882	0.052636	20.913
2006	18.7685	1.15494e+09	0.213825	5.31871e+06	3.17474e+07	2.63906	531871494	0.0595402	20.8673
2007	18.779	8.33581e+08	0.176653	5.31871e+06	3.41727e+07	2.70805	531871494	0.0596258	20.5412
2008	18.781	8.3661e+08	0.194119	5.31871e+06	3.93497e+07	2.77259	531871494	0.0631837	20.5449
2009	18.785	9.79509e+08	0.241461	5.31871e+06	4.08709e+07	2.83321	531871494	0.066306	20.7026
2010	18.7965	9.92436e+08	0.232765	5.31871e+06	4.21539e+07	2.89037	531871494	0.069905	20.7157
2011	18.798	8.97457e+08	0.121643	5.31871e+06	4.55063e+07	2.94444	531871494	0.0703517	20.6151
2012	18.801	9.61648e+08	0.118874	5.31871e+06	4.62248e+07	2.99573	531871494	0.0743054	20.6842
2013	18.8015	9.35331e+08	0.119955	5.31871e+06	4.67495e+07	3.04452	531871494	0.107489	20.6564
2014	18.802	9.35486e+08	0.0497812	5.31871e+06	6.61402e+07	3.09104	531871494	0.192622	20.6566
2000	18.8135	9.74242e+08	0.381662	842414	3.95384e+07	2.07944	84241350	0.0499154	20.6972
2001	18.8205	1.12452e+09	0.401576	1.0109e+06	5.23918e+07	2.19722	101089619	0.052209	20.8406
2002	18.83	1.32104e+09	0.486452	1.31417e+06	6.51842e+07	2.30259	131416504	0.0554124	21.0017
2003	18.832	1.66142e+09	0.570449	1.577e+06	9.64711e+07	2.3979	157699804	0.0636018	21.2309
2004	18.8355	1.8793e+09	0.575696	1.8924e+06	1.49985e+08	2.48491	189239764	0.0653767	21.3542
2005	18.8355	2.07594e+09	0.596986	1.8924e+06	1.6327e+08	2.56495	189239764	0.0657086	21.4537
2006	18.844	2.32493e+09	0.620921	2.46012e+06	2.28011e+08	2.63906	246011693	0.0661643	21.567
2007	15.0964	2.48925e+09	0.595032	3.69018e+06	2.62481e+08	2.70805	369017539	0.0679413	21.6352
2008	15.0968	3.34075e+09	0.644616	3.69018e+06	3.60285e+08	2.77259	369017539	0.0690911	21.9295
2009	15.0976	3.69384e+09	0.645623	4797228	4.06629e+08	2.83321	479722800	0.0703683	22.0299
2010	15.0992	4.47353e+09	0.630959	4797228	4.64014e+08	2.89037	479722800	0.0707162	22.2214
2011	15.1	6.17161e+09	0.565579	5199228	5.43889e+08	2.94444	519922800	0.0714321	22.5432
2012	15.1028	6.66444e+09	0.539711	7798842	6.40739e+08	2.99573	779884200	0.0721113	22.6201
2013	15.1056	7.51771e+09	0.540901	7798842	7.53338e+08	3.04452	779884200	0.0760179	22.7405
2014	15.1108	7.94972e+09	0.532677	7798842	8.60772e+08	3.09104	779884200	0.0863174	22.7964
2015	15.112	8.29493e+09	0.530825	7798842	8.73819e+08	3.13549	779884200	0.0897528	22.8389
2016	15.1156	9.22556e+09	0.551745	7798842	8.85749e+08	3.17805	779884200	0.0907086	22.9452
2017	15.1216	1.00963e+10	0.572341	7798842	9.43385e+08	3.21888	779884200	0.0907982	23.0354
2018	15.1296	1.05117e+10	0.575794	7798842	1.01029e+09	3.2581	779884200	0.0964098	23.0758
2019	15.1372	1.08204e+10	0.562743	7798842	1.02984e+09	3.29584	779884200	0.099493	23.1047
2020	15.1376	1.11261e+10	0.564571	7798842	1.08532e+09	3.3322	779884200	0.159611	23.1326
2000	15.148	1.10985e+09	0.450551	1.75508e+06	6.8822e+07	1.60944	175508155	0.0990995	20.8275
2001	15.1496	1.08929e+09	0.426236	1.75508e+06	7.29063e+07	1.79176	175508155	0.10484	20.8088
2002	15.1572	1.1291e+09	0.442692	1.75508e+06	7.94977e+07	1.94591	175508155	0.105413	20.8447
2003	15.1636	1.3218e+09	0.503235	1.75508e+06	8.29195e+07	2.07944	175508155	0.105851	21.0023
2004	15.1636	1.66333e+09	0.586928	1.75508e+06	1.0255e+08	2.19722	175508155	0.106312	21.2321
2005	15.1672	1.55171e+09	0.542826	1.75508e+06	1.37653e+08	2.30259	175508155	0.10667	21.1626
2006	15.1696	1.77402e+09	0.567974	1.75508e+06	1.44809e+08	2.3979	175508155	0.10894	21.2965
2007	15.1804	1.91766e+09	0.565869	1.75508e+06	1.75177e+08	2.48491	175508155	0.109774	21.3744
2008	15.1868	2.308e+09	0.609326	3.51016e+06	1.97238e+08	2.56495	351016310	0.110382	21.5596
2009	15.1892	2.86206e+09	0.717833	3.51016e+06	2.65534e+08	2.63906	351016310	0.110509	21.7748
2010	15.1952	3.18736e+09	0.718966	3.51016e+06	3.41334e+08	2.70805	351016310	0.110668	21.8825
2011	15.1952	3.56947e+09	0.532363	4.52986e+06	3.92521e+08	2.77259	452985546	0.111252	21.9957
2012	15.196	3.70739e+09	0.530868	5.43583e+06	3.94597e+08	2.83321	543582655	0.111347	22.0336
2013	15.1988	3.81494e+09	0.520257	5.43583e+06	4.00516e+08	2.89037	543582655	0.113625	22.0622
2014	15.2092	3.77962e+09	0.487812	5.43583e+06	4.20218e+08	2.94444	543582655	0.115901	22.0529
2015	15.2096	3.84299e+09	0.487041	5.43583e+06	4.25664e+08	2.99573	543582655	0.116474	22.0695
2016	15.2156	3.97759e+09	0.475139	5.43583e+06	4.30565e+08	3.04452	543582655	0.117221	22.1039
2017	15.2228	4.15641e+09	0.470669	5.43583e+06	4.33097e+08	3.09104	543582655	0.120087	22.1479
2018	15.228	4.9275e+09	0.394411	5.43583e+06	4.41294e+08	3.13549	543582655	0.125778	22.3181
2019	15.2288	5.10194e+09	0.374371	5.43583e+06	4.44251e+08	3.17805	543582655	0.141308	22.3529
2020	15.2348	5.33235e+09	0.348544	5.43583e+06	4.49477e+08	3.21888	543582655	0.183168	22.3971
2000	15.2408	2.12312e+09	0.441467	3.78257e+06	5.2074e+07	2.07944	378257464	0.0265435	21.4762
2001	15.2452	2.06508e+09	0.479734	3.78257e+06	5.83379e+07	2.19722	378257464	0.0345439	21.4484
2002	15.2544	1.98122e+09	0.45786	3.78257e+06	6.28015e+07	2.30259	378257464	0.0353457	21.407
2003	15.2544	2.07436e+09	0.45625	3.78257e+06	7.27699e+07	2.3979	378257464	0.0397599	21.4529
2004	15.2636	2.106e+09	0.448152	3.78257e+06	7.79522e+07	2.48491	378257464	0.0433514	21.4681
2005	15.2704	2.10524e+09	0.432248	3.78257e+06	8.31473e+07	2.56495	378257464	0.0450345	21.4677
2006	15.2724	2.33731e+09	0.470935	3.78257e+06	8.85153e+07	2.63906	378257464	0.0599825	21.5723
2007	15.2804	2.70209e+09	0.500251	3.78257e+06	9.50999e+07	2.70805	378257464	0.0601735	21.7173
2008	15.2888	2.34967e+09	0.588252	3.78257e+06	9.57435e+07	2.77259	378257464	0.0603254	21.5775
2009	15.2904	2.73079e+09	0.63713	3.78257e+06	9.91007e+07	2.83321	378257464	0.0656143	21.7279
2010	15.2928	2.91626e+09	0.686778	3.78257e+06	9.93883e+07	2.89037	378257464	0.0724424	21.7936
2011	15.2952	3.03594e+09	0.801884	3.78257e+06	9.9784e+07	2.94444	378257464	0.0750406	21.8338
2013	15.3008	3.99861e+09	0.957023	3.78257e+06	1.07651e+08	3.04452	378257464	0.0763537	22.1092
2014	15.304	3.30859e+09	0.692103	7.16603e+06	1.08279e+08	3.09104	716603328	0.0765369	21.9198
2015	15.3088	2.65013e+09	0.632747	7.16603e+06	1.1016e+08	3.13549	716603328	0.0790175	21.6979
2016	15.3336	4.6207e+09	0.417175	1.97071e+07	1.19292e+08	3.17805	1970706656	0.0802402	22.2538
2017	15.3448	6.18013e+09	0.550183	1.97071e+07	1.21065e+08	3.21888	1970706656	0.0869608	22.5446
2018	15.3464	7.14026e+09	0.591152	1.97071e+07	1.31977e+08	3.2581	1970706656	0.0946082	22.689
2019	15.3472	8.47843e+09	0.643893	1.97071e+07	1.39997e+08	3.29584	1970706656	0.0952016	22.8608
2020	15.348	8.68828e+09	0.641798	2.16831e+07	1.77347e+08	3.3322	2168311443	0.0962226	22.8852
2000	15.3512	8.2467e+08	0.486699	1.97183e+06	1.4379e+07	2.19722	197183005	0.0154092	20.5305
2001	15.36	9.46911e+08	0.553054	1.97183e+06	1.7092e+07	2.30259	197183005	0.0275599	20.6687
2002	15.3628	8.52881e+08	0.489186	1.97183e+06	1.86099e+07	2.3979	197183005	0.0295381	20.5641
2003	15.3732	1.10445e+09	0.546636	1.97183e+06	2.08318e+07	2.48491	197183005	0.0324924	20.8226
2004	15.3752	1.47609e+09	0.621654	2.56338e+06	2.50794e+07	2.56495	256337906	0.0357793	21.1127
2005	15.3864	2.34618e+09	0.825804	2.56338e+06	4.75461e+07	2.63906	256337906	0.0369824	21.5761
2006	15.3872	2.36953e+09	0.769621	3.07605e+06	5.4123e+07	2.70805	307605487	0.0410581	21.586
2007	15.3896	2.87769e+09	0.681201	3516841	6.44568e+07	2.77259	351684100	0.043366	21.7803
2008	15.3932	2.97583e+09	0.66825	3516841	6.93851e+07	2.83321	351684100	0.0435641	21.8138
2009	15.3952	2.68983e+09	0.635898	3516841	8.16982e+07	2.89037	351684100	0.0441498	21.7127
2010	15.3956	2.97809e+09	0.636461	3516841	8.25574e+07	2.94444	351684100	0.0452717	21.8145
2011	15.4012	2.92354e+09	0.621109	3516841	8.5397e+07	2.99573	351684100	0.0453716	21.7961
2012	15.4068	2.59058e+09	0.54628	3516841	1.12488e+08	3.04452	351684100	0.0478651	21.6751
2013	15.41	2.41293e+09	0.47894	3516841	1.28091e+08	3.09104	351684100	0.0485396	21.6041
2014	15.414	2.30897e+09	0.387614	3516841	1.57237e+08	3.13549	351684100	0.0497162	21.5601
2015	15.4156	6.68276e+09	0.474536	5.72647e+06	1.57485e+08	3.17805	572646934	0.0521918	22.6228
2016	15.4188	7.04231e+09	0.491874	5.72647e+06	1.5916e+08	3.21888	572646934	0.0537751	22.6752
2017	15.42	1.09201e+10	0.686656	5.72647e+06	1.62693e+08	3.2581	572646934	0.0579174	23.1139
2018	15.4248	1.14342e+10	0.697497	5.72647e+06	1.63578e+08	3.29584	572646934	0.0613973	23.1599
2019	15.4256	1.21302e+10	0.705187	5.72647e+06	1.86083e+08	3.3322	572646934	0.0728052	23.219
2020	15.426	1.0995e+10	0.649452	5.72647e+06	1.885e+08	3.3673	572646934	0.161511	23.1207
2000	15.428	1.03146e+09	0.387662	1.86963e+06	1.31858e+07	2.19722	186963035	0.0276895	20.7542
2001	15.4292	1.45169e+09	0.406798	2.1388e+06	2.39062e+07	2.30259	213880370	0.0287291	21.096
2002	15.4304	1.64254e+09	0.46863	2.1388e+06	4.14501e+07	2.3979	213880370	0.0298709	21.2195
2003	15.4324	1.98504e+09	0.524016	2.1388e+06	42581725	2.48491	213880370	0.0299134	21.4089
2004	15.4332	2.4326e+09	0.484156	2.46535e+06	6.57827e+07	2.56495	246535479	0.030651	21.6122
2005	15.4368	3.24973e+09	0.515543	2.71189e+06	7.35997e+07	2.63906	271189026	0.0319201	21.9018
2006	15.4412	5.39965e+09	0.6265	5.42378e+06	1.08442e+08	2.70805	542378052	0.0331441	22.4096
2007	15.4448	8.78841e+09	0.68914	5.42378e+06	1.69281e+08	2.77259	542378052	0.0333562	22.8967
2008	15.446	1.13069e+10	0.722692	5.42378e+06	2.55841e+08	2.83321	542378052	0.0334864	23.1487
2009	15.4504	1.3516e+10	0.727806	5.42378e+06	2.90363e+08	2.89037	542378052	0.0342025	23.3271
2010	15.4516	1.87458e+10	0.724969	5.42378e+06	3.94867e+08	2.94444	542378052	0.0358787	23.6542
2011	15.4556	2.67794e+10	0.736392	5.42378e+06	4.919e+08	2.99573	542378052	0.036307	24.0109
2012	15.4604	2.96485e+10	0.734845	8.97867e+06	5.26816e+08	3.04452	897866712	0.0388516	24.1127
2013	15.4628	3.53549e+10	0.788887	8.97867e+06	5.57295e+08	3.09104	897866712	0.0403431	24.2887
2014	15.4692	3.73746e+10	0.79884	8.97867e+06	5.7673e+08	3.13549	897866712	0.041645	24.3443
2015	15.4712	3.99793e+10	0.798186	8.97867e+06	5.7805e+08	3.17805	897866712	0.0429527	24.4116
2016	15.4744	3.9773e+10	0.828879	8.97867e+06	5.89843e+08	3.21888	897866712	0.0524541	24.4065
2017	15.4796	3.25513e+10	0.951838	8.97867e+06	1.55316e+09	3.2581	897866712	0.129913	24.2061
2000	15.4868	8.71023e+08	0.165298	2.09596e+06	4.30111e+07	2.07944	2.09596e+08	0.0494002	20.5852
2001	15.4872	9.85913e+08	0.220619	2.72474e+06	4.55136e+07	2.19722	272474366	0.0746406	20.7091
2002	15.5064	9.8228e+08	0.192346	2.72474e+06	4.95444e+07	2.30259	272474366	0.0776531	20.7054
2003	15.5112	1.01942e+09	0.119486	2.72474e+06	5.58106e+07	2.3979	272474366	0.0780161	20.7425
2004	15.5128	1.15318e+09	0.113971	4.08712e+06	7.16577e+07	2.48491	408711549	0.0784112	20.8658
2005	15.52	1.2517e+09	0.161849	4.08712e+06	1.04042e+08	2.56495	408711549	0.0798589	20.9478
2006	15.5236	1.41799e+09	0.208433	4.08712e+06	1.05815e+08	2.63906	408711549	0.0813049	21.0725
2007	15.5284	1.6069e+09	0.214278	5.23764e+06	1.24518e+08	2.70805	523763614	0.0824113	21.1976
2008	15.5312	1.89318e+09	0.234181	5.23764e+06	1.38942e+08	2.77259	523763614	0.0835525	21.3615
2009	15.5416	3.11673e+09	0.210992	6.54022e+06	1.73715e+08	2.83321	654021537	0.0837239	21.8601
2010	15.5468	3.59772e+09	0.2169	6.54022e+06	2.0726e+08	2.89037	654021537	0.0841225	22.0036
2011	15.5492	4226349298	0.177752	6.54022e+06	2.30982e+08	2.94444	654021537	0.0893084	22.1646
2012	15.5508	5.32566e+09	0.190484	6.54022e+06	2.94187e+08	2.99573	654021537	0.0901417	22.3958
2013	15.5516	5.97972e+09	0.149746	6.54022e+06	333914210	3.04452	654021537	0.0926693	22.5116
2014	15.5524	7.45993e+09	0.192	6.54022e+06	3.5869e+08	3.09104	654021537	0.0951528	22.7328
2015	15.5584	8.60902e+09	0.177256	6.54022e+06	3.62514e+08	3.13549	654021537	0.0989505	22.8761
2016	15.5624	9.94957e+09	0.157136	6.54022e+06	3.71512e+08	3.17805	654021537	0.0994337	23.0208
2017	15.566	1.2376e+10	0.202369	6.54022e+06	3.93327e+08	3.21888	654021537	0.109262	23.239
2018	15.5712	1.387e+10	0.183198	6.54022e+06	4.23183e+08	3.2581	654021537	0.110899	23.353
2019	15.5768	1.16537e+10	0.139923	6.54022e+06	4.92838e+08	3.29584	654021537	0.115364	23.1789
2020	15.5772	1.095e+10	0.107124	6.54022e+06	5.78074e+08	3.3322	654021537	0.122222	23.1166
2000	15.5792	1.51077e+09	0.574906	3.52741e+06	1.01804e+08	2.07944	352740992	0.013852	21.1359
2001	15.5808	2.16123e+09	0.544233	4955342	1.16585e+08	2.19722	495534200	0.0149185	21.4939
2002	15.584	2.58839e+09	0.581754	4955342	1.16739e+08	2.30259	495534200	0.0176252	21.6743
2003	15.5868	3.20612e+09	0.619032	5.45088e+06	1.50943e+08	2.3979	545087620	0.0311679	21.8883
2004	15.5876	3.46555e+09	0.644346	5.45088e+06	1.77618e+08	2.48491	545087620	0.0398816	21.9661
2005	15.5896	3.16402e+09	0.660507	5.45088e+06	1.83807e+08	2.56495	545087620	0.0424932	21.8751
2006	15.5964	3.26819e+09	0.667893	5.45088e+06	1.8501e+08	2.63906	545087620	0.0525519	21.9075
2007	15.6076	3.02325e+09	0.606849	5.45088e+06	2.33847e+08	2.70805	545087620	0.0529457	21.8296
2008	15.6076	3.63823e+09	0.637826	5.45088e+06	2.37623e+08	2.77259	545087620	0.0547989	22.0148
2009	15.6084	1.50722e+10	0.707521	8.67445e+06	7.82735e+08	2.83321	867444651	0.0552719	23.4361
2010	15.6208	2.48011e+10	0.513903	1.03138e+07	8.82815e+08	2.89037	1031379077	0.0572142	23.9342
2011	15.6232	3.47135e+10	0.563431	2.06276e+07	1.0246e+09	2.94444	2062758154	0.0620704	24.2704
2012	15.6232	4.53589e+10	0.613681	2.06276e+07	1.07142e+09	2.99573	2062758154	0.0687355	24.5379
2013	15.6244	4.90967e+10	0.598504	2.06276e+07	1.18428e+09	3.04452	2062758154	0.0710761	24.6171
2014	15.6352	4.88505e+10	0.581602	2.21088e+07	1.31494e+09	3.09104	2210875770	0.0743645	24.612
2015	15.6452	4.27079e+10	0.517557	7.08429e+07	1.41863e+09	3.13549	7084287702	0.0770416	24.4777
2016	15.6468	4.39771e+10	0.534267	7.00773e+07	1.47152e+09	3.17805	7007727655	0.0772666	24.5069
2017	15.6488	4.977e+10	0.516661	7.00773e+07	1.5025e+09	3.21888	7007727655	0.0804425	24.6307
2018	15.6496	6.12499e+10	0.504644	7.83367e+07	1.77602e+09	3.2581	7833668430	0.0883381	24.8382
2019	15.6512	7.72917e+10	0.564685	7.83367e+07	1.87482e+09	3.29584	7833668430	0.0889515	25.0709
2020	15.6632	9.17972e+10	0.627759	7.83367e+07	2.16632e+09	3.3322	7833668430	0.0924072	25.2428
2000	15.6696	1.06787e+09	0.305607	1844808	1.72963e+07	1.94591	184480800	0.080899	20.7889
2001	15.67	1.62742e+09	0.377328	2.21839e+06	2.32782e+07	2.07944	221839464	0.0886167	21.2103
2002	15.6704	2.14377e+09	0.487794	2.66207e+06	2.44517e+07	2.19722	266207356	0.0925954	21.4858
2003	15.6704	3.43679e+09	0.64052	2.66207e+06	2.93254e+07	2.30259	266207356	0.0977204	21.9578
2004	15.6716	3.1987e+09	0.583892	2.66207e+06	3.36079e+07	2.3979	266207356	0.0978944	21.886
2005	15.6728	2.59948e+09	0.481003	2.66207e+06	3.79249e+07	2.48491	266207356	0.100133	21.6786
2006	15.678	2.72288e+09	0.496874	3.4607e+06	4.00477e+07	2.56495	346069562	0.103451	21.725
2007	15.6804	2.52863e+09	0.465867	3.80677e+06	4.61489e+07	2.63906	380676518	0.106535	21.6509
2008	15.6808	2.38096e+09	0.488947	3.80677e+06	4.83142e+07	2.70805	380676518	0.116009	21.5908
2009	15.682	1.66587e+09	0.287939	3.80677e+06	5.0212e+07	2.77259	380676518	0.123097	21.2336
2010	15.6824	1.62583e+09	0.302007	3.80677e+06	5.75749e+07	2.83321	380676518	0.123571	21.2093
2011	15.684	3.14084e+09	0.486809	3.9813e+06	6.96307e+07	2.89037	398129881	0.136742	21.8678
2012	15.6928	3.32556e+09	0.487297	4.37943e+06	1.26349e+08	2.94444	437942869	0.142848	21.9249
2013	15.6964	4.25785e+09	0.358713	5.96945e+06	158537385	2.99573	596944528	0.149029	22.172
2014	15.7024	3.93294e+09	0.299452	5.96945e+06	1.67531e+08	3.04452	596944528	0.177252	22.0927
2015	15.7076	4.07425e+09	0.337222	1.19389e+07	1.79425e+08	3.09104	1193889056	0.1823	22.128
2016	15.7104	9.76278e+09	0.501488	1.8685e+07	2.00957e+08	3.13549	1868500557	0.2026	23.0018
2017	15.714	9.33136e+09	0.423948	1.8685e+07	2.24941e+08	3.17805	1868500557	0.21625	22.9566
2018	15.722	8.9335e+09	0.427777	1.8685e+07	2.3834e+08	3.21888	1868500557	0.232129	22.9131
2019	15.726	9.26939e+09	0.420149	1.83719e+07	2.57818e+08	3.2581	1837192219	0.276086	22.95
2020	15.7296	9.31534e+09	0.446472	1.83719e+07	2.59579e+08	3.29584	1837192219	0.2951	22.9549
2000	15.7336	7.04438e+08	0.248461	1588000	5.16113e+07	1.79176	158800000	0.261741	20.3729
2001	15.7348	1.03653e+09	0.365215	1728400	5.90503e+07	1.94591	172840000	0.267692	20.7591
2002	15.7356	1.02848e+09	0.347226	1728400	9.5092e+07	2.07944	172840000	0.290237	20.7513
2003	15.7396	1.15853e+09	0.414443	1728400	1.24905e+08	2.19722	172840000	0.291896	20.8704
2004	15.7436	1.19618e+09	0.437666	1728400	1.48807e+08	2.30259	172840000	0.304663	20.9024
2005	15.75	1.16261e+09	0.571158	1728400	1.58485e+08	2.3979	172840000	0.305195	20.8739
2006	15.7508	1.48531e+09	0.606089	1728400	1.59532e+08	2.48491	172840000	0.306048	21.1189
2007	15.7544	2.29507e+09	0.661628	3456800	2.13546e+08	2.56495	345680000	0.306631	21.554
2008	15.7548	3.13565e+09	0.589695	3686800	2.75862e+08	2.63906	368680000	0.316245	21.8661
2009	15.7556	3.91228e+09	0.626921	5530200	2.90368e+08	2.70805	553020000	0.32294	22.0874
2010	15.7608	4.55985e+09	0.65925	5530200	3.70871e+08	2.77259	553020000	0.343981	22.2406
2011	15.7608	5.51686e+09	0.68591	7189260	4.19236e+08	2.83321	718926000	0.349031	22.4311
2012	15.7636	6.71199e+09	0.731865	7189260	4.79884e+08	2.89037	718926000	0.374754	22.6272
2013	15.7684	8.04044e+09	0.76369	7189260	5.34443e+08	2.94444	718926000	0.376894	22.8078
2014	15.7748	9.23077e+09	0.80305	7189260	5.77453e+08	2.99573	718926000	0.418307	22.9458
2015	15.7832	9.52343e+09	0.642123	10189260	5.95045e+08	3.04452	1018926000	0.481241	22.977
2016	15.7836	8.90883e+09	0.666576	10189260	6.06964e+08	3.09104	1018926000	0.522637	22.9103
2017	15.7964	9.02757e+09	0.676985	10189260	6.20038e+08	3.13549	1018926000	0.563407	22.9235
2018	15.7988	7.19645e+09	0.658974	10189260	6.24339e+08	3.17805	1018926000	0.570941	22.6969
2019	15.8012	6.56765e+09	0.626011	10189260	6.33474e+08	3.21888	1018926000	0.592806	22.6054
2020	15.8024	6.12258e+09	0.699642	10189260	6.67434e+08	3.2581	1018926000	0.602688	22.5352
2000	15.8056	3.79109e+09	0.110432	8.38078e+06	3.31866e+07	2.07944	838078499	0.0538064	22.0559
2001	15.8108	5.7752e+09	0.318345	1.25712e+07	50457259	2.19722	1257117748	0.0569772	22.4768
2002	15.8116	6.14058e+09	0.345025	1.25712e+07	5.66848e+07	2.30259	1257117748	0.0613733	22.5382
2003	15.8148	6.66342e+09	0.357272	1.25712e+07	6.48046e+07	2.3979	1257117748	0.0628473	22.6199
2004	15.8156	6.83762e+09	0.357368	1.25712e+07	6.95758e+07	2.48491	1257117748	0.0671811	22.6457
2005	15.8156	6.80108e+09	0.375266	1.25712e+07	7.78793e+07	2.56495	1257117748	0.0752629	22.6403
2006	15.8172	6.67468e+09	0.344066	1.25712e+07	9.61018e+07	2.63906	1257117748	0.076015	22.6216
2007	15.8176	5.80236e+09	0.348792	1.25712e+07	1.00426e+08	2.70805	1257117748	0.0770962	22.4815
2008	15.8284	7.26379e+09	0.475639	1.25712e+07	1.11194e+08	2.77259	1257117748	0.0806799	22.7062
2009	15.83	8.91518e+09	0.549822	1.25712e+07	1.20533e+08	2.83321	1257117748	0.0812912	22.911
2010	15.836	1.05265e+10	0.544009	1.25712e+07	1.40659e+08	2.89037	1257117748	0.0863305	23.0772
2011	15.8376	1.18024e+10	0.597053	1.25712e+07	1.4869e+08	2.94444	1257117748	0.107187	23.1916
2012	15.8384	1.31546e+10	0.611355	1.25712e+07	1.66209e+08	2.99573	1257117748	0.107544	23.3
2013	15.8484	1.26945e+10	0.601973	1.25712e+07	1.67805e+08	3.04452	1257117748	0.115326	23.2644
2014	15.8584	1.25135e+10	0.530826	1.25712e+07	1.82847e+08	3.09104	1257117748	0.118685	23.2501
2015	15.8616	1.21078e+10	0.493845	1.25712e+07	1.83392e+08	3.13549	1257117748	0.120266	23.2171
2016	15.8668	1.60724e+10	0.449772	2.09081e+07	1.88817e+08	3.17805	2090806126	0.132164	23.5004
2017	15.8896	1.65233e+10	0.427832	2.09081e+07	1.89586e+08	3.21888	2090806126	0.13279	23.528
2018	15.8908	1.62959e+10	0.383508	2.09081e+07	1.8979e+08	3.2581	2090806126	0.137737	23.5142
2019	15.9008	1.76745e+10	0.420036	2.09081e+07	1.92183e+08	3.29584	2090806126	0.137926	23.5954
2020	15.916	1.97486e+10	0.481871	2.09081e+07	2.03945e+08	3.3322	2090806126	0.170764	23.7063
2000	15.9192	3.8993e+08	0.709516	1836000	1.25929e+07	2.19722	183600000	0.0531605	19.7815
2002	15.924	3.74046e+08	0.399676	1836000	1.88991e+07	2.3979	183600000	0.0915264	19.7399
2003	15.9284	4.18891e+08	0.418291	1836000	2.58838e+07	2.48491	183600000	0.0948606	19.8531
2004	15.9296	5.47893e+08	0.536366	1836000	3.6282e+07	2.56495	183600000	0.0979248	20.1216
2005	15.9316	5.62739e+08	0.629682	1836000	4.11441e+07	2.63906	183600000	0.129612	20.1483
2006	15.9408	5.55243e+08	0.848297	1836000	4.27654e+07	2.70805	183600000	0.164825	20.1349
2012	15.944	5.13007e+08	0.255149	3.20835e+06	4.57925e+07	3.04452	320835149	0.171625	20.0558
2013	15.9504	6.02772e+08	0.280697	3.20835e+06	4.73965e+07	3.09104	320835149	0.176966	20.2171
2014	15.9508	6.84745e+08	0.272118	3.20835e+06	6.40195e+07	3.13549	320835149	0.17918	20.3446
2015	15.9508	8.72799e+08	0.29778	3.20835e+06	7.159e+07	3.17805	320835149	0.205581	20.5872
2016	15.956	2.04417e+09	0.667676	3.20835e+06	7.18846e+07	3.21888	320835149	0.229774	21.4383
2017	15.9568	2.33621e+09	0.331729	4.04818e+06	7.52563e+07	3.2581	404817686	0.255116	21.5718
2018	15.9584	2.49598e+09	0.36453	4.04818e+06	7.67539e+07	3.29584	404817686	0.288437	21.6379
2019	15.9612	2.66803e+09	0.399074	4.04818e+06	8.0388e+07	3.3322	404817686	0.423117	21.7046
2020	15.962	2.79561e+09	0.459123	4.04818e+06	9.84862e+07	3.3673	404817686	2.1208	21.7513
2000	15.98	5.38426e+09	0.36173	4.53398e+06	1.14211e+08	2.07944	453397931	0.0333616	22.4067
2001	15.988	7.39213e+09	0.471052	4.98738e+06	1.731e+08	2.19722	498737724	0.0335174	22.7237
2002	15.9896	8.68992e+09	0.502472	4.98738e+06	3.02668e+08	2.30259	498737724	0.0350036	22.8854
2003	15.9944	1.02309e+10	0.482111	8.97728e+06	3.36263e+08	2.3979	897727903	0.0361371	23.0487
2004	15.9956	1.58503e+10	0.583441	8.97728e+06	3.43207e+08	2.48491	897727903	0.0373321	23.4865
2005	16.0124	1.79694e+10	0.599854	1.35354e+07	4.95439e+08	2.56495	1353539920	0.0461213	23.6119
2006	16.0132	2.0548e+10	0.622853	1.36567e+07	5.30821e+08	2.63906	1365670155	0.0473616	23.746
2007	16.0244	2.20111e+10	0.519308	1.70635e+07	5.44881e+08	2.70805	1706345941	0.0475983	23.8148
2008	16.0256	2.62995e+10	0.466842	2.06205e+07	5.61195e+08	2.77259	2062045941	0.0487988	23.9928
2009	16.0268	2.82131e+10	0.477652	2.06205e+07	7.26352e+08	2.83321	2062045941	0.0506384	24.0631
2010	16.0272	3.50771e+10	0.564953	2.06205e+07	8.71138e+08	2.89037	2062045941	0.0509588	24.2808
2011	16.0288	4.56308e+10	0.671543	2.06205e+07	9.67841e+08	2.94444	2062045941	0.0561818	24.5438
2012	16.0312	4.77254e+10	0.699418	2.06205e+07	1.01449e+09	2.99573	2062045941	0.0571627	24.5887
2013	16.0328	4.75219e+10	0.691966	1.97547e+07	1.02542e+09	3.04452	1975471967	0.058792	24.5845
2014	16.0372	5.6822e+10	0.747491	1.93641e+07	1.11025e+09	3.09104	1936405467	0.0589798	24.7632
2015	16.0432	7.79617e+10	0.778623	1.93641e+07	1.13473e+09	3.13549	1936405467	0.0607561	25.0795
2016	16.0544	8.22854e+10	0.725773	1.93641e+07	1.16054e+09	3.17805	1936405467	0.0638748	25.1335
2017	16.0552	1.05625e+11	0.713381	1.93641e+07	1198704556	3.21888	1936405467	0.0647849	25.3832
2018	16.058	1.05319e+11	0.754349	29046082	1.38465e+09	3.2581	2904608200	0.0679425	25.3803
2019	16.0604	9.79589e+10	0.731114	29046082	1.44146e+09	3.29584	2904608200	0.0685721	25.3078
2020	16.0696	9.15755e+10	0.718262	29842082	1.90937e+09	3.3322	2984208200	0.071959	25.2404
2000	16.07	1.53283e+09	0.527328	3900000	3.71109e+07	2.07944	390000000	0.0224804	21.1504
2001	16.0792	1.58952e+09	0.673894	3900000	3.92071e+07	2.19722	390000000	0.0230444	21.1867
2002	16.0804	1.68388e+09	0.742359	3900000	4.92094e+07	2.30259	390000000	0.0269595	21.2444
2004	16.0824	2.16929e+09	0.754045	3900000	5.29976e+07	2.48491	390000000	0.035013	21.4977
2005	16.0828	2.11063e+09	0.810241	3900000	5.34581e+07	2.56495	390000000	0.042224	21.4703
2006	16.0896	1.54735e+09	0.962082	3900000	2.99314e+08	2.63906	390000000	0.0437451	21.1598
2013	16.09	9.42008e+09	0.755201	1.71167e+07	3.02381e+08	3.04452	1.71167e+09	0.0442098	22.9661
2014	16.0916	1.00261e+10	0.735114	1.71167e+07	3.04904e+08	3.09104	1.71167e+09	0.0478503	23.0285
2015	16.092	1.04159e+10	0.708156	1.71167e+07	3.57945e+08	3.13549	1.71167e+09	0.048249	23.0666
2016	16.0932	1.50432e+10	0.769289	1.71167e+07	3.89868e+08	3.17805	1.71167e+09	0.0599691	23.4342
2017	16.0968	1.76268e+10	0.769372	1.71167e+07	3.98148e+08	3.21888	1.71167e+09	0.0627676	23.5927
2018	16.0972	2.38915e+10	0.733793	1.71167e+07	4.33626e+08	3.2581	1.71167e+09	0.065616	23.8968
2019	16.0992	3.20612e+10	0.742626	1.71167e+07	5.22906e+08	3.29584	1.71167e+09	0.0683016	24.1909
2020	16.1036	5.50809e+10	0.765899	2.14849e+07	7.93587e+08	3.3322	2.14849e+09	0.639384	24.7321
2000	16.104	3.24872e+09	0.576942	5.07249e+06	9.98082e+07	2.19722	507248590	0.0142408	21.9015
2001	16.1052	3.27897e+09	0.644107	5.07249e+06	1.23884e+08	2.30259	507248590	0.0143197	21.9108
2002	16.1076	3.52401e+09	0.667298	5.07249e+06	1.61901e+08	2.3979	507248590	0.0151263	21.9829
2003	16.108	3.59698e+09	0.685305	5.07249e+06	1.83856e+08	2.48491	507248590	0.0155429	22.0034
2004	16.1084	3.28635e+09	0.703333	5.07249e+06	2.08966e+08	2.56495	507248590	0.0156067	21.913
2005	16.1116	3.2744e+09	0.68234	5.07249e+06	2.25736e+08	2.63906	507248590	0.0169878	21.9094
2006	16.1128	3.39992e+09	0.686956	5.07249e+06	2.27079e+08	2.70805	507248590	0.0171225	21.947
2007	16.1148	4.28099e+09	0.697551	5.07249e+06	2.52142e+08	2.77259	507248590	0.0171396	22.1775
2008	16.1152	5.17813e+09	0.70319	5.07249e+06	2.55406e+08	2.83321	507248590	0.0174485	22.3677
2009	16.1156	5848973236	0.734018	5.07249e+06	2.59502e+08	2.89037	507248590	0.0178327	22.4895
2010	16.1352	7.45744e+09	0.751975	5.07249e+06	2.61774e+08	2.94444	507248590	0.0186862	22.7325
2011	16.1416	9.695e+09	0.769568	5.07249e+06	2.67579e+08	2.99573	507248590	0.018842	22.9949
2012	16.1468	1.10386e+10	0.760921	5.07249e+06	2.77114e+08	3.04452	507248590	0.0203967	23.1247
2013	16.1556	1.26344e+10	0.752536	5.07249e+06	2.90612e+08	3.09104	507248590	0.0295487	23.2597
2014	16.1576	1.56508e+10	0.759467	5.07249e+06	2.93836e+08	3.13549	507248590	0.103884	23.4738
2015	16.16	1.77533e+10	0.767476	5.29026e+06	2.97689e+08	3.17805	529025590	0.107865	23.5998
2016	16.1612	1.77906e+10	0.659722	5.91834e+06	3.19149e+08	3.21888	591834370	0.116514	23.6019
2017	16.1632	1.80199e+10	0.601672	7.68993e+06	4.23178e+08	3.2581	768992731	0.124742	23.6147
2018	16.1652	2.28867e+10	0.639567	7.68993e+06	4.52608e+08	3.29584	768992731	0.128751	23.8538
2019	16.174	2.35951e+10	0.596956	7.68993e+06	5.37685e+08	3.3322	768992731	0.130591	23.8843
2020	16.1804	2.28022e+10	0.565163	7.68993e+06	5.71333e+08	3.3673	768992731	0.1399	23.8501
2001	14.1614	3.52015e+08	0.475878	1.55669e+06	1.2205e+07	2.3979	155668513	0.0429754	19.6792
2002	14.1722	3.63761e+08	0.476069	1.55669e+06	1.45027e+07	2.48491	155668513	0.0523629	19.712
2003	14.1775	4.75752e+08	0.468417	1.55669e+06	1.52769e+07	2.56495	155668513	0.0585434	19.9804
2004	14.1806	5.40334e+08	0.447515	1.55669e+06	1.57649e+07	2.63906	155668513	0.0732848	20.1077
2005	14.1809	5.36637e+08	0.466503	1.55669e+06	1.60971e+07	2.70805	155668513	0.0788675	20.1008
2006	14.1831	6.47228e+08	0.582078	1.55669e+06	1.69349e+07	2.77259	155668513	0.0903441	20.2882
2007	14.1834	7.2735e+08	0.621712	1.8482e+06	1.87435e+07	2.83321	184819607	0.0996443	20.4049
2008	14.1901	7.98936e+08	0.606376	1.8482e+06	1.90339e+07	2.89037	184819607	0.113139	20.4988
2009	14.1939	5.65138e+08	0.382128	1.8482e+06	1.93173e+07	2.94444	184819607	0.249777	20.1526
2010	14.196	8.17823e+08	0.717066	1.8482e+06	2.04481e+07	2.99573	184819607	0.265382	20.5222
2011	14.1981	4.51942e+08	0.406705	1.8482e+06	2.81902e+07	3.04452	184819607	0.543275	19.9291
2012	14.1985	3.00139e+08	0.212002	1.8482e+06	2.98492e+07	3.09104	184819607	0.578548	19.5198
2013	14.1999	3.09702e+08	0.210434	1.8482e+06	3.00852e+07	3.13549	184819607	0.629559	19.5511
2014	14.2058	2.70708e+08	0.167579	1.8482e+06	3.62118e+07	3.17805	184819607	1.03776	19.4166
2015	14.2058	4.04699e+08	0.475371	1.8482e+06	3.84048e+07	3.21888	184819607	1.38724	19.8187
2016	14.2104	6.22772e+08	0.596444	1.8482e+06	4.21826e+07	3.2581	184819607	1.51024	20.2497
2017	14.2146	5.1808e+08	0.715851	1.8482e+06	4.48234e+07	3.29584	184819607	1.91044	20.0656
2018	14.2177	4.16494e+08	0.472495	1.8482e+06	4.58145e+07	3.3322	184819607	2.02958	19.8474
2019	14.2191	2.46872e+08	0.149953	1.8482e+06	7.64969e+07	3.3673	184819607	2.20537	19.3244
2020	14.2226	2.31581e+08	0.175108	1.8482e+06	7.94822e+07	3.4012	184819607	3.46746	19.2604
2000	14.2237	9.67104e+08	0.476215	3.42287e+06	2.5737e+07	2.30259	342287194	0.060861	20.6898
2001	14.2264	9.36815e+08	0.504821	3.42287e+06	3.17209e+07	2.3979	342287194	0.0933925	20.658
2002	14.2286	1.02602e+09	0.446195	3.42287e+06	4.99423e+07	2.48491	342287194	0.145978	20.749
2003	14.2317	1.53991e+09	0.291411	3.74509e+06	8.13124e+07	2.56495	374509252	0.20847	21.155
2004	14.2359	1.8182e+09	0.20476	7.49019e+06	1.00411e+08	2.63906	749018504	0.311509	21.3211
2005	14.2394	1.81983e+09	0.212038	7.49019e+06	1.01288e+08	2.70805	749018504	0.491915	21.322
2006	14.2464	1.76945e+09	0.202241	7.49019e+06	1.0837e+08	2.77259	749018504	0.493306	21.2939
2007	14.2516	1.64064e+09	0.167579	7.49019e+06	1.14326e+08	2.83321	749018504	0.51429	21.2183
2008	14.2597	1.6322e+09	0.192152	7.49019e+06	115565194	2.89037	749018504	0.520435	21.2132
2009	14.2629	1.62395e+09	0.192789	7.49019e+06	1.16791e+08	2.94444	749018504	0.522589	21.2081
2010	14.2632	1.55477e+09	0.166907	7.49019e+06	1.16813e+08	2.99573	749018504	0.590059	21.1646
2011	14.2723	1.41966e+09	0.111885	8.98822e+06	1.20165e+08	3.04452	898822204	0.590547	21.0737
2012	14.273	1.47847e+09	0.128211	8.98822e+06	1.20197e+08	3.09104	898822204	0.616005	21.1143
2013	14.2761	1.42804e+09	0.109044	8.98822e+06	1.2291e+08	3.13549	898822204	0.670015	21.0796
2014	14.2811	1.43494e+09	0.0743834	8.98822e+06	1.40143e+08	3.17805	898822204	0.702033	21.0844
2015	14.2811	1.48182e+09	0.0687405	8.98822e+06	1.4047e+08	3.21888	898822204	0.712604	21.1165
2016	14.2821	1.49227e+09	0.0530016	8.98822e+06	1.41407e+08	3.2581	898822204	0.724716	21.1236
2017	14.2835	1.44856e+09	0.0384133	8.98822e+06	154516416	3.29584	898822204	0.795277	21.0938
2018	14.2874	1.28035e+09	0.048998	8.98822e+06	1.60427e+08	3.3322	898822204	0.88956	20.9704
2019	14.2887	1.30521e+09	0.0595511	8.98822e+06	1.66961e+08	3.3673	898822204	0.907426	20.9896
2020	14.2895	1.29682e+09	0.256475	8.98822e+06	1.71774e+08	3.4012	898822204	1.25887	20.9832
2001	14.2936	6.00983e+08	0.463729	3.11574e+06	1.87741e+07	2.3979	311573902	0.102537	20.2141
2002	14.2978	6.20072e+08	0.375398	3.11574e+06	3.21034e+07	2.48491	311573901	0.155082	20.2453
2003	14.2996	5.95751e+08	0.289132	3.11574e+06	3.26386e+07	2.56495	311573901	0.155107	20.2053
2004	14.3056	6.03885e+08	0.265	3.11574e+06	3.39546e+07	2.63906	311573901	0.162585	20.2189
2005	14.3063	6.48023e+08	0.311972	3.11574e+06	3.51997e+07	2.70805	311573901	0.173699	20.2894
2006	14.3097	6.37478e+08	0.303857	3.11574e+06	3.53551e+07	2.77259	311573901	0.178328	20.273
2007	14.3147	6.81311e+08	0.340976	3.11574e+06	3.75437e+07	2.83321	311573901	0.181304	20.3395
2008	14.3265	5.36523e+08	0.481551	3.11574e+06	3.82955e+07	2.89037	311573901	0.190424	20.1006
2009	14.3314	4.12425e+08	0.649683	3.11574e+06	3.9676e+07	2.94444	311573901	0.200892	19.8376
2015	14.3342	1.22757e+08	1.11816	3.11574e+06	4.24554e+07	3.21888	311573901	0.401498	18.6257
2017	14.336	4.04776e+08	0.682708	3.11574e+06	4.44573e+07	3.29584	311573901	0.557087	19.8188
2018	14.3377	3.42706e+08	0.685587	3.11574e+06	4.52376e+07	3.3322	311573901	1.40375	19.6524
2000	14.3388	8.04014e+08	0.4228	3776508	1.9843e+07	2.56495	377650800	0.0205381	20.5051
2001	14.3448	7.16629e+08	0.442334	3776508	2.78247e+07	2.63906	377650800	0.0236314	20.3901
2002	14.3476	6.63838e+08	0.617135	3776508	3.63029e+07	2.70805	377650800	0.025666	20.3135
2007	14.3489	9.39167e+08	0.776203	4.26745e+06	4.92791e+07	2.99573	426745404	0.0298504	20.6605
2008	14.3538	9.75123e+08	0.866267	4.26745e+06	8.04328e+07	3.04452	426745404	0.181013	20.6981
2014	14.3605	1.64544e+09	0.988419	4.26745e+06	9.47188e+07	3.29584	426745404	0.354661	21.2213
2015	14.3637	1.71444e+09	1.13602	4.26745e+06	1.08926e+08	3.3322	426745404	0.395862	21.2624
2017	14.3668	6.08238e+09	0.572467	6.8579e+06	1.75825e+08	3.4012	685790364	0.455941	22.5287
2018	14.3794	4.91715e+09	0.422619	6.8579e+06	1.79539e+08	3.43399	685790364	0.484116	22.316
2019	14.3832	5.23127e+09	0.428227	6.8579e+06	1.90162e+08	3.46574	685790364	0.533161	22.3779
2020	14.391	5.6955e+09	0.455856	7.2695e+06	2.36344e+08	3.49651	726950251	0.883792	22.4629
2001	14.3934	6.95118e+08	0.518193	2.49102e+06	2.54742e+07	2.63906	249101743	0.037012	20.3596
2002	14.3972	6.82986e+08	0.548006	2.49102e+06	3.06121e+07	2.70805	249101743	0.0567943	20.342
2003	14.3979	8.68566e+08	0.518571	2.49102e+06	3.07595e+07	2.77259	249101743	0.072322	20.5824
2004	14.4032	9.48323e+08	0.542706	2.49102e+06	4.42891e+07	2.83321	249101743	0.0737627	20.6702
2005	14.406	7.8843e+08	0.641062	2.49102e+06	4.89777e+07	2.89037	249101743	0.0764683	20.4856
2010	14.4095	5.49924e+09	0.822343	7.74181e+06	6.56101e+07	3.13549	774181468	0.081034	22.4279
2011	14.4165	5.9959e+09	0.786778	7.74181e+06	7.53704e+07	3.17805	774181468	0.0826125	22.5143
2012	14.4259	5.14784e+09	0.692001	7.74181e+06	7.67425e+07	3.21888	774181468	0.0849772	22.3618
2013	14.4315	3.38435e+09	0.450567	9.29018e+06	7.76602e+07	3.2581	929017761	0.125778	21.9424
2014	14.4351	3.16949e+09	0.515011	9.29018e+06	7.89714e+07	3.29584	929017761	0.131842	21.8768
2015	14.4389	3.24035e+09	0.524292	9.29018e+06	7.93924e+07	3.3322	929017761	0.154044	21.8989
2016	14.4442	3.22891e+09	0.511496	9.29018e+06	8.63133e+07	3.3673	929017761	0.156428	21.8954
2017	14.4442	2.54738e+09	0.57663	9.29018e+06	1.01397e+08	3.4012	929017761	0.180547	21.6583
2018	14.4445	2.53276e+09	0.559942	9.29018e+06	1.02149e+08	3.43399	929017761	0.234717	21.6526
2019	14.4539	2.62188e+09	0.582766	9.29018e+06	1.06125e+08	3.46574	929017761	0.36482	21.6872
2020	14.4557	2.32313e+09	0.753075	9.29018e+06	1.30298e+08	3.49651	929017761	1.57236	21.5662
2000	14.4676	1.13373e+09	0.17737	3.44997e+06	2.75352e+07	2.48491	344997420	0.0366902	20.8488
2001	14.4715	1.30654e+09	0.262669	3.44997e+06	2.81242e+07	2.56495	344997420	0.0554203	20.9906
2002	14.4715	1.13071e+09	0.132254	3.44997e+06	3.51266e+07	2.63906	344997420	0.0574688	20.8461
2003	14.4718	1.15362e+09	0.133638	3.44997e+06	3.53018e+07	2.70805	344997420	0.0579229	20.8662
2004	14.4721	1.16245e+09	0.112114	3.44997e+06	4.24397e+07	2.77259	344997420	0.0648513	20.8738
2005	14.4749	1.21091e+09	0.133397	3.44997e+06	4.41531e+07	2.83321	344997420	0.0690208	20.9146
2006	14.4774	2.33712e+09	0.504923	3.44997e+06	4.86999e+07	2.89037	344997420	0.0732009	21.5722
2007	14.4847	2.60146e+09	0.557693	3.44997e+06	5.82543e+07	2.94444	344997420	0.0732161	21.6793
2008	14.4879	1.74368e+09	0.328355	3.44997e+06	5.84587e+07	2.99573	344997420	0.0754455	21.2793
2009	14.4931	1.72492e+09	0.269815	3.44997e+06	6.25072e+07	3.04452	344997420	0.0900786	21.2684
2010	14.4931	1.81724e+09	0.218068	3.44997e+06	6.89892e+07	3.09104	344997420	0.107483	21.3206
2011	14.4942	3.41578e+09	0.476831	3.44997e+06	7.34025e+07	3.13549	344997420	0.131377	21.9517
2012	14.4966	3.53829e+09	0.4375	6.20995e+06	9.74079e+07	3.17805	620995356	0.152921	21.9869
2013	14.497	3.93113e+09	0.354787	7.89541e+06	1.00068e+08	3.21888	789540919	0.161642	22.0922
2014	14.5085	5.36026e+09	0.50672	7.89541e+06	1.18546e+08	3.2581	789540919	0.163982	22.4023
2015	14.5113	5.47445e+09	0.488875	7.89541e+06	1.31871e+08	3.29584	789540919	0.18583	22.4234
2016	14.5121	5.72102e+09	0.490038	7.89541e+06	1.362e+08	3.3322	789540919	0.218214	22.4674
2017	14.5121	5.9152e+09	0.477613	7.89541e+06	1.39606e+08	3.3673	789540919	0.268595	22.5008
2018	14.5141	6.83868e+09	0.522906	7.89541e+06	1.69584e+08	3.4012	789540919	0.282422	22.6459
2019	14.5152	9.25091e+09	0.38872	9.30425e+06	1.92409e+08	3.43399	930424895	0.316811	22.948
2020	14.5159	1.34873e+10	0.56503	9.30425e+06	2.0317e+08	3.46574	930424895	0.40402	23.325
2000	14.5173	6.86735e+08	0.45131	2.15185e+06	2.16517e+07	2.3979	215185212	0.0166038	20.3475
2001	14.5264	1.16099e+09	0.366666	2.5001e+06	2.90692e+07	2.48491	250009885	0.0361377	20.8725
2002	14.5317	8.36129e+08	0.470986	2.5001e+06	3.11582e+07	2.56495	250009885	0.100063	20.5443
2003	14.5358	1.08067e+09	0.626514	2.5001e+06	3.71131e+07	2.63906	250009885	0.128769	20.8008
2004	14.5411	1.02726e+09	0.641032	2.5001e+06	3.72073e+07	2.70805	250009885	0.130423	20.7502
2005	14.5425	8.59391e+08	0.838197	2.5001e+06	4.36942e+07	2.77259	250009885	0.217413	20.5717
2014	14.5474	6.2658e+08	0.980329	8.25483e+06	5.0302e+07	3.21888	825483117	0.270854	20.2558
2015	14.5477	5.67827e+08	0.941537	8.25483e+06	6.13691e+07	3.2581	825483117	0.284454	20.1573
2016	14.5509	3.41522e+08	0.934028	8.25483e+06	6.27942e+07	3.29584	825483117	0.414551	19.6489
2017	14.5516	3.04741e+08	0.888114	8.25483e+06	7.47862e+07	3.3322	825483117	0.433401	19.535
2018	14.5516	2.06944e+08	0.926764	8.25483e+06	1.35776e+08	3.3673	825483117	0.948642	19.148
2019	14.5575	1.56866e+08	1.61844	8.25483e+06	1.35961e+08	3.4012	825483117	0.961823	18.8709
2000	14.5614	1.00145e+09	0.415514	2.92876e+06	3.28585e+07	2.48491	292876084	0.0316081	20.7247
2001	14.5628	1.72727e+09	0.583883	4.68602e+06	3.61576e+07	2.56495	468601734	0.0377392	21.2698
2002	14.5688	2.36345e+09	0.629814	4.68602e+06	6.52734e+07	2.63906	468601734	0.0440162	21.5834
2003	14.5698	2.77164e+09	0.64426	6.09182e+06	6.98365e+07	2.70805	609182254	0.0461527	21.7427
2004	14.5807	3.09201e+09	0.636931	6.09182e+06	8.61946e+07	2.77259	609182254	0.0489293	21.8521
2005	14.582	3.21522e+09	0.657807	6.09182e+06	9.87458e+07	2.83321	609182254	0.0489935	21.8912
2006	14.5862	2725853394	0.570286	6.09182e+06	1.13876e+08	2.89037	609182254	0.0549472	21.726
2007	14.5936	2.74511e+09	0.554548	6.09182e+06	1.15218e+08	2.94444	609182254	0.0563174	21.7331
2008	14.5964	2.67095e+09	0.578799	6.09182e+06	1.22359e+08	2.99573	609182254	0.0570343	21.7057
2009	14.6002	2.80704e+09	0.589261	6.09182e+06	1.23597e+08	3.04452	609182254	0.0643019	21.7554
2010	14.6086	2.41933e+09	0.513404	6.09182e+06	1.2473e+08	3.09104	609182254	0.0647271	21.6068
2011	14.6101	2.35408e+09	0.524906	6.09182e+06	126292778	3.13549	609182254	0.0686411	21.5794
2012	14.615	2.30127e+09	0.509003	6.09182e+06	1.29477e+08	3.17805	609182254	0.0693593	21.5567
2013	14.6251	1.84215e+09	0.48871	6.09182e+06	1.32832e+08	3.21888	609182254	0.072	21.3342
2014	14.6261	1.80377e+09	0.559173	6.09182e+06	1.37662e+08	3.2581	609182254	0.0780174	21.3131
2016	14.6279	1.32171e+09	0.35885	6.09182e+06	1.41942e+08	3.3322	609182254	0.0781902	21.0022
2017	14.6296	1.50077e+09	0.416092	6.09182e+06	1.60358e+08	3.3673	609182254	0.0818602	21.1292
2018	14.6395	1.48447e+09	0.35626	6.09182e+06	1.69401e+08	3.4012	609182254	0.0843965	21.1183
2019	14.6433	1.6105e+09	0.347894	6.09182e+06	1.80927e+08	3.43399	609182254	0.0927918	21.1998
2020	14.644	1.81642e+09	0.39717	6.09182e+06	2.25376e+08	3.46574	609182254	0.10212	21.3201
2000	14.644	1.58829e+09	0.365951	3.06035e+06	1.49276e+08	2.19722	306035482	0.0616631	21.1859
2001	14.6475	1.67619e+09	0.381443	3.06035e+06	1.72191e+08	2.30259	306035482	0.063143	21.2398
2002	14.6482	1.85644e+09	0.391638	3.06035e+06	1.94614e+08	2.3979	306035482	0.0670609	21.3419
2003	14.6496	2.12925e+09	0.448371	3.06035e+06	1.96794e+08	2.48491	306035482	0.0837848	21.479
2004	14.6503	2.20189e+09	0.467764	3.06035e+06	1.97767e+08	2.56495	306035482	0.0890146	21.5126
2005	14.6507	2.16364e+09	0.427613	3.06035e+06	2.13292e+08	2.63906	306035482	0.0911944	21.4951
2006	14.6552	2.4584e+09	0.439259	3.06035e+06	2.30855e+08	2.70805	306035482	0.0915793	21.6228
2007	14.6556	2.94572e+09	0.32413	3.06035e+06	2.35114e+08	2.77259	306035482	0.0940999	21.8036
2008	14.6559	2.92381e+09	0.372558	3.06035e+06	2.36727e+08	2.83321	306035482	0.0946792	21.7962
2009	14.6559	3.12438e+09	0.287711	2.95722e+06	2.38241e+08	2.89037	295721852	0.0946974	21.8625
2010	14.6604	3.66199e+09	0.279313	2.95722e+06	2.6589e+08	2.94444	295721852	0.0960669	22.0213
2011	14.6622	4.60291e+09	0.345714	2.95722e+06	2.9763e+08	2.99573	295721852	0.0975127	22.25
2012	14.6632	5.63375e+09	0.435524	2.95722e+06	3.51031e+08	3.04452	295721852	0.10948	22.452
2013	14.6636	6.56601e+09	0.451033	2.95722e+06	4.37293e+08	3.09104	295721852	0.111329	22.6052
2014	14.6639	7.30261e+09	0.440964	2.95722e+06	4.64523e+08	3.13549	295721852	0.122904	22.7115
2015	14.6692	8.07754e+09	0.404534	3.9689e+06	5.46375e+08	3.17805	396889547	0.123364	22.8124
2016	14.6709	1.05293e+10	0.325153	4.2573e+06	6.06302e+08	3.21888	425730126	0.126661	23.0774
2017	14.6821	1.58977e+10	0.293382	5.53231e+06	6.29346e+08	3.2581	553231369	0.12976	23.4894
2018	14.6825	1.74373e+10	0.326166	7.1905e+06	6.6429e+08	3.29584	719050240	0.137184	23.5819
2019	14.6843	1.79765e+10	0.317149	9.34763e+06	7.24603e+08	3.3322	934762675	0.146506	23.6123
2020	14.6853	2.05908e+10	0.337565	9.44835e+06	9.33972e+08	3.3673	944835396	0.152879	23.7481
2000	14.6913	4.97659e+08	0.634041	1.17543e+06	1.59322e+07	2.19722	117542880	0.0943347	20.0254
2001	14.6948	3.36242e+08	0.915792	1.17543e+06	1.00548e+06	2.30259	117542880	0.0149333	19.6333
2003	14.6972	5.43518e+08	0.736466	1.17543e+06	1.17147e+07	2.48491	117542880	0.0330244	20.1136
2004	14.6979	3.60503e+08	0.517111	1.17543e+06	1.41264e+07	2.56495	117542880	0.0349874	19.703
2005	14.6986	1.02487e+09	0.729316	1.76314e+06	1.85155e+07	2.63906	176314320	0.0378224	20.7478
2006	14.7018	9.63108e+08	0.708864	1.76314e+06	2.02532e+07	2.70805	176314320	0.0426735	20.6857
2007	14.707	2.6629e+09	0.291571	4.87644e+06	2.36414e+07	2.77259	487644320	0.0446034	21.7027
2008	14.7074	3.08285e+09	0.316078	6.33938e+06	2.75714e+07	2.83321	633937616	0.0481033	21.8491
2009	14.7081	3.4908e+09	0.364112	6.33938e+06	3.33768e+07	2.89037	633937616	0.0556863	21.9734
2010	14.7112	4.6052e+09	0.467011	6.97331e+06	3.53733e+07	2.94444	697331377	0.0627307	22.2505
2011	14.7123	5.25359e+09	0.456428	6.97331e+06	3.64167e+07	2.99573	697331377	0.0651591	22.3822
2012	14.7172	6.76637e+09	0.551443	7.67065e+06	4.19104e+07	3.04452	767064514	0.0655014	22.6352
2013	14.7178	7.65796e+09	0.589756	8.43771e+06	4.33147e+07	3.09104	843770965	0.0666979	22.759
2014	14.7221	7.789e+09	0.565628	8.43771e+06	4.67367e+07	3.13549	843770965	0.0671628	22.776
2015	14.7238	7.35816e+09	0.547649	8.43771e+06	4.82063e+07	3.17805	843770965	0.0855429	22.7191
2016	14.7241	6.58203e+09	0.489082	8.43771e+06	5.83938e+07	3.21888	843770965	0.129368	22.6076
2017	14.7301	6.30715e+09	0.451933	8.43771e+06	6.01866e+07	3.2581	843770965	0.141877	22.5649
2018	14.734	6.57079e+09	0.472779	8.43771e+06	6.42987e+07	3.29584	843770965	0.180307	22.6059
2019	14.734	6.50164e+09	0.425527	8.43771e+06	7.24565e+07	3.3322	843770965	0.309704	22.5953
2020	14.735	7.64225e+09	0.498147	8.43771e+06	8.62968e+07	3.3673	843770965	1.2719	22.757
2000	14.7364	6.35786e+08	0.599382	1.2035e+06	2.60874e+07	2.70805	120350340	0.0358302	20.2704
2001	14.7375	8.1095e+08	0.525004	1.30378e+06	4.90976e+07	2.77259	130378296	0.0503266	20.5137
2002	14.7385	8.12139e+08	0.511038	1.30378e+06	6.04275e+07	2.83321	130378296	0.0528409	20.5152
2003	14.741	8.69272e+08	0.455171	1.30378e+06	6.77864e+07	2.89037	130378296	0.0534983	20.5832
2004	14.7431	8.85513e+08	0.461234	1.30378e+06	7.9742e+07	2.94444	130378296	0.0547554	20.6017
2005	14.7518	1.16264e+09	0.566295	1.30378e+06	9.44599e+07	2.99573	130378296	0.0550299	20.874
2006	14.7539	1.30005e+09	0.57533	1.48156e+06	9.7542e+07	3.04452	148155522	0.0580682	20.9857
2007	14.756	1.45006e+09	0.565539	1.48156e+06	1.09787e+08	3.09104	148155522	0.0592685	21.0949
2008	14.757	1.75348e+09	0.598935	1.48156e+06	1.20986e+08	3.13549	148155522	0.0654187	21.2849
[truncated: 39,986 more rows]
